# Supplementary material for: Arabidopsis thaliana myosin XIK is recruited to the Golgi through interaction with a MyoB receptor
Source: Commun Biol. 2021 Oct 13;4:1182. doi: 10.1038/s42003-021-02700-2 (PMC8514473; doi:10.1038/s42003-021-02700-2)
Supplement: Supplementary file 3 — Supplementary Data 1 [file 42003_2021_2700_MOESM3_ESM.xlsx]

## Sheet: Fig1h-i
GFP-MRF7 puncta
Repeat	Speed (um/s)	Track straightness index
1	3.789	0.764508
	6.051	1.00032
	3.565	0.859572
	3.882	1.02665
	6.241	0.999535
	1.857	0.993429
	6.389	0.993357
	2.714	0.985535
	2.113	0.997103
	3.521	0.874947
	2.293	0.88855
	3.305	0.524816
	4.858	1.25441
	4.261	0.451713
	6.849	0.509478
	2.141	0.969235
	1.221	0.489048
	2.756	0.738305
	2.844	0.937181
	6.107	0.999807
	3.1	0.496103
	3.189	0.978562
	4.168	1.00031
	3.698	1.00011
	3.593	0.999887
	3.604	0.999771
	3.689	0.685101
	3.35	0.757956
	2.554	0.216488
	3.697	0.953154
	3.29	0.151077
	6.411	0.987954
	5.433	0.853917
	3.535	0.985858
	5.584	0.683358
	7.521	0.675182
	5	0.99246
	6.718	0.846557
	4.24	0.600854
	1.966	0.533407
	4.931	0.98301
	4.434	0.632071
	3.771	0.678388
	5.357	0.99578
	5.24	0.793853
	6.301	0.653573
	6.97	0.601469
	7.725	0.997243
	4.511	0.553223
2	1.614	0.422067
	1.162	0.256289
	9.3	0.963096
	3.706	0.97205
	5.221	0.791247
	7.085	0.906883
	3.312	0.779393
	4.709	0.240449
	3.843	0.609
	3.531	0.763041
	3.967	0.185809
	6.295	0.991801
	4.559	0.740439
	6.618	0.983547
	2.123	0.0745177
	4.301	0.599801
	3.247	0.76354
	5.031	0.930587
	4.454	0.657515
	6.556	0.806471
	2.109	0.996541
	5.103	0.921593
	4.363	0.487505
	5.753	0.961607
	2.473	0.730031
	5.047	0.885974
	1.1	0.591865
	6.509	0.936882
	2.673	0.839662
	4.901	0.324492
	3.94	0.18895
	5.718	0.912893
	4.228	0.483155
	3.45	0.769588
	1.96	0.795318
	0.975	0.469787
	3.299	0.544039
	3.563	0.960362
	1.719	0.719216
	1.305	0.557076
	1.826	0.734057
	1.364	0.705985
	6.24	0.152625
	5.096	0.725007
	5.259	0.991282
	1.176	0.789205

## Sheet: Fig 1j
GFP-MRF7 puncta
Repeat	Diameter (um)
1	0.362229
	0.519677
	0.351521
	0.528186
	0.394226
	0.414698
	0.300742
	0.201902
	0.181992
	0.452875
	0.372631
	0.181992
	0.535373
	0.372631
	0.362229
	0.434206
	0.285532
	0.543637
	0.222894
	0.285532
	0.222894
	0.461236
	0.394226
	0.327118
	0.285532
	0.600424
	0.201902
	0.285532
	0.181992
	0.414698
	0.372631
	0.504754
	0.285532
	0.313192
	0.327118
	0.425314
	0.470804
	0.201902
	0.128688
	0.201902
	0.452875
	0.300742
	0.201902
	0.452875
	0.222894
	0.38441
	0.461236
	0.155576
	0.128688
	0.155576
	0.201902
	0.128688
	0.394226
	0.519677
	0.351521
	0.257375
	0.201902
	0.327118
	0.300742
	0.271819
	0.239426
	0.495843
	0.222894
	0.155576
	0.452875
	0.181992
	0.313192
	0.128688
	0.56546
	0.181992
	0.128688
	0.222894
	0.461236
	0.239426
	0.51227
	0.181992
	0.671532
	0.155576
	0.461236
	0.201902
	0.155576
	0.327118
	0.128688
	0.405378
	0.222894
	0.313192
	0.887277
	0.181992
	0.271819
	0.586472
	0.425314
	0.181992
	0.579919
	0.201902
	0.181992
	0.300742
	0.271819
	0.285532
	0.181992
	0.519677
	0.405378
	0.470804
	0.394226
	0.155576
	0.239426
	0.155576
	0.222894
	0.285532
	0.155576
	0.181992
	0.128688
	0.56546
	0.257375
	0.128688
	0.155576
	0.535373
	0.3386
	0.313192
	0.201902
	0.543637
	0.128688
	0.128688
	0.444356
	0.239426
	0.155576
	0.621279
	0.155576
	0.222894
	0.300742
	0.155576
	0.372631
	0.543637
	0.181992
	0.859566
	0.128688
	0.128688
	0.640462
	0.653262
	0.155576
	0.155576
	0.779515
	0.271819
	0.239426
	0.128688
	0.155576
	0.128688
	0.271819
	0.239426
	0.300742
	0.51227
	0.181992
	0.3386
	0.222894
	0.257375
	0.222894
	0.285532
	0.222894
	0.201902
	0.752067
	0.434206
	0.300742
	0.665817
	0.222894
	0.695756
	0.181992
	0.201902
	0.3386
	0.762998
	0.535373
	0.362229
	0.181992
	0.470804
	0.372631
	0.222894
	0.181992
	0.313192
	0.201902
	0.313192
	0.155576
	0.222894
	0.470804
	0.300742
	0.300742
	0.181992
	0.181992
	0.394226
	0.327118
	0.327118
	0.38441
	0.128688
	0.478852
	0.3386
	0.444356
	0.434206
	0.128688
	0.405378
	0.271819
	0.285532
	0.452875
	0.271819
	0.222894
	0.201902
	0.128688
	0.155576
	0.425314
	0.452875
	0.271819
	0.372631
	0.285532
	0.201902
	0.155576
	0.640462
	0.394226
	0.573291
	0.271819
	0.239426
	0.257375
	0.271819
	0.488074
	0.478852
	0.634467
	0.519677
	0.128688
	0.181992
	0.923852
2	0.495843
	0.181992
	0.444356
	0.470804
	0.181992
	0.678139
	0.128688
	0.271819
	0.285532
	0.181992
	0.128688
	0.128688
	0.128688
	0.504754
	0.128688
	0.90575
	0.128688
	0.3386
	0.201902
	0.181992
	0.201902
	0.239426
	0.478852
	0.128688
	0.573291
	0.300742
	0.271819
	0.414698
	0.222894
	0.128688
	0.222894
	0.271819
	0.128688
	0.128688
	0.155576
	0.600424
	0.285532
	0.222894
	0.313192
	1.00064
	0.38441
	0.128688
	0.285532
	0.128688
	0.271819
	0.313192
	0.181992
	0.285532
	0.155576
	0.181992
	0.558661
	0.405378
	0.239426
	0.239426
	0.222894
	0.6274
	0.470804
	0.6274
	0.495843
	0.579919
	0.327118
	0.257375
	0.271819
	0.222894
	0.752067
	0.452875
	0.257375
	0.181992
	0.38441
	0.201902
	0.362229
	0.3386
	0.239426
	0.478852
	0.155576
	0.372631
	0.470804
	0.849878
	0.394226
	0.414698
	0.405378
	0.372631
	0.222894
	0.38441
	0.414698
	0.239426
	0.155576
	0.271819
	0.155576
	0.257375
	0.594025
	0.181992
	0.201902
	0.535373
	0.239426
	0.181992
	0.257375
	0.351521
	0.452875
	0.414698
	0.327118
	0.222894
	0.600424
	0.51227
	0.38441
	0.351521
	0.181992
	0.201902
	0.434206
	0.794888
	0.327118
	0.719164
	0.327118
	0.201902
	1.07193
	0.128688
	0.201902
	0.181992
	0.665817
	0.257375
	0.452875
	0.504754
	0.607805
	0.128688
	0.128688
	0.488074
	0.155576
	0.271819
	0.271819
	0.394226
	0.239426
	0.452875
	0.372631
	0.56546
	0.181992
	0.372631
	0.712938
	0.222894
	0.640462
	0.181992
	0.201902
	0.181992
	0.646401
	0.327118
	0.271819
	0.579919
	0.6274
	0.201902
	0.239426
	0.201902
	0.257375
	0.271819
	0.239426
	0.300742
	0.222894
	0.128688
	0.128688
	0.372631
	0.461236
	0.594025
	0.257375
	0.285532
	0.38441
	0.128688
	0.300742
	0.222894
	0.257375
	0.128688
	0.414698
	0.351521
	0.257375
	0.300742
	0.372631
	0.6274
	0.372631
	0.300742
	0.313192
	0.405378
	0.586472
	0.646401
	0.257375
	0.372631
	0.285532
	0.327118
	0.528186
	0.128688
	0.239426
	0.470804
	0.600424
	0.495843
	0.854363
	0.394226
	0.327118
	0.519677
	0.394226
	0.351521
	0.372631
	0.155576
	0.181992
	0.313192
	0.222894
	0.351521
	0.257375
	0.470804
	0.128688
	0.372631
	0.201902
	0.300742
	0.222894
	0.257375
	0.128688
	0.313192
	0.470804
	0.730587
	0.201902
	0.239426
	0.285532
	0.271819
	0.128688
	0.488074
	0.434206
	0.844616
	0.434206
	0.579919
	0.300742
	0.683751
	0.444356
	0.128688
	0.128688
	0.222894
	0.155576
	0.257375
	0.51227
	0.128688
	0.271819
	0.372631
	0.181992
	0.495843
	0.128688
	0.478852
	0.128688
	0.128688
	0.128688
	0.594025
	0.327118
	0.38441
	0.222894
	0.155576
	0.181992
	0.128688
	0.128688
	0.300742
	0.239426
	0.128688
	0.128688
	0.128688
	0.128688
	0.372631
	0.155576
	0.201902
	0.285532
	0.128688
	0.579919
	0.239426
	0.300742
	0.327118
	0.528186
	0.362229
	0.128688
	0.155576
	0.128688
	0.38441
	0.128688
	0.351521
	0.579919
	0.300742
	0.300742
	0.257375
	0.239426
	0.201902
	0.222894
	0.730587
	0.550622
	0.752067
	0.201902
	0.201902
	0.285532
	0.461236
	0.495843
	0.239426
	0.222894
	0.201902
	0.495843
	0.607805
	0.665817
	0.478852
	0.239426
3	0.271819
	0.607805
	0.181992
	0.414698
	0.405378
	0.181992
	0.461236
	0.300742
	0.155576
	0.201902
	0.128688
	0.3386
	0.3386
	0.181992
	0.405378
	0.504754
	0.239426
	0.362229
	0.155576
	0.470804
	0.3386
	0.222894
	0.128688
	0.201902
	0.495843
	0.452875
	0.351521
	0.414698
	0.201902
	0.351521
	0.372631
	0.859566
	0.351521
	0.535373
	0.201902
	0.181992
	0.271819
	0.405378
	0.181992
	0.181992
	0.181992
	0.461236
	0.61406
	0.257375
	0.222894
	0.351521
	0.257375
	0.558661
	0.155576
	0.414698
	0.351521
	0.128688
	0.087426
	0.128688
	0.087426
	0.128688
	0.478852
	0.155576
	0.087426
	0.285532
	0.087426
	0.239426
	0.425314
	0.128688
	0.488074
	0.155576
	0.285532
	0.579919
	0.128688
	0.849878
	0.452875
	0.444356
	0.128688
	0.239426
	0.222894
	0.128688
	0.222894
	0.285532
	0.222894
	0.128688
	0.461236
	0.550622
	0.128688
	0.239426
	0.543637
	0.362229
	0.3386
	0.461236
	0.38441
	0.478852
	0.155576
	0.128688
	0.201902
	0.488074
	0.257375
	0.434206
	0.351521
	0.155576
	0.300742
	0.285532
	0.300742
	0.257375
	0.239426
	0.257375
	1.02888
	0.414698
	0.38441
	0.300742
	0.128688
	0.181992
	0.128688
	0.128688
	0.300742
	0.201902
	0.222894
	0.3386
	0.3386
	0.351521
	0.181992
	0.128688
	0.155576
	0.271819
	0.351521
	0.128688
	0.128688
	0.271819
	0.181992
	0.128688
	0.128688
	0.257375
	0.271819
	0.155576
	0.128688
	0.239426
	0.155576
	0.128688
	0.285532
	0.155576
	0.488074
	0.239426
	0.752067
	0.285532
	0.327118
	0.740975
	0.495843
	0.327118
	0.313192
	0.128688
	0.414698
	0.3386
	0.372631
	0.504754
	0.535373
	0.394226
	0.271819
	0.784402
	0.300742
	0.461236
	0.128688
	0.222894
	0.128688
	0.535373
	1.64026
	0.285532
	0.128688
	0.239426
	0.285532
