# Supplementary material for: Arabidopsis thaliana myosin XIK is recruited to the Golgi through interaction with a MyoB receptor
Source: Commun Biol. 2021 Oct 13;4:1182. doi: 10.1038/s42003-021-02700-2 (PMC8514473; doi:10.1038/s42003-021-02700-2)
Supplement: Supplementary file 4 — Supplementary Data 2 [file 42003_2021_2700_MOESM4_ESM.xlsx]

## Sheet: Fig 2j
GFP-deltaMRF7 + Golgi marker				GFP-MRF7 + Golgi marker
Repeat	% Golgi localisation			Repeat	% Golgi localisation
1	0			1	0
	0				0
	0				0
	66.6667				0
	23.0769				0
	43.75				0
	0				0
	0				0
	0				0
	0				0
	0			2	0
2	0				0
	5.17241				0
	14.2857				0
	0				25
	100				0
	55.814				0
	2.7027				0
	80				0
	100				0
	0			3	0
3	0				0
	50				0
	50				0
	0				0
	0				0
	0				0
	0				0
	0				0
	0			4	0
	58.3333				0
4	0				0
	0				0
	0				27.2727
	0				47.3684
	0				0
5	0				0
	0				0
	0				0
	0			5	0
	37.5				0
	0				0
	0				0
6	0				0
	100				0
	20				0
	0				0
	0				0
7	0				0
	0			6	0
	0				0
	0				0
	0				4.44444
	0				0
	0				0
	0				50
	0				0
	0				0
8	37.5				0
	0			7	20
	0				0
	0				0
	0				0
	0				0
	0				23.0769
	0				0
	0				36.8421
	0				0
9	0				62.5
	100			8	0
	0				0
	0				0
	70				0
	0				0
	0				0
	0				0
	0				0
	69.2308				0
	44.4444				12.5
10	70			9	0
	34.2105				0
	0				0
	0				0
	0				0
	0				0
	0				0
	0				0
	0				0
	0				0
11	0				0
	0			10	0
	0				0
	5.26316				0
	0				0
	0				0
	0				0
	0				0
	0				0
	0				0
	0				0
12	12				16.6667
	0				0
	0			11	0
	0				0
	0				0
	0				0
	100				0
	20				0
	0				0
	0				0
	0				0
13	0			12	0
	0				0
	5.26316				0
	5.71429				0
	36				0
	14.2857				0
14	0				0
	0				0
	0				0
	6.66667				11.1111
	74.4681				0
	54.878				0
15	0				0
	0				0
	84.8485				0
	70.2703				0
	0			13	0
	0				0
	0				0
	18				0
	0				0
	25.9259				0
16	80				0
	0				0
	0				0
	0				0
	0				0
	31.8182				0
	0				0
	0				0
	0				0
	0			14	0
					0
					28.5714
					0
					0
					0
					0
					0
					0
					0
					0
					0
				15	0
					0
					0
				16	0
					0
					61.2903
					21.7391
					0
					85.7143
					13.3333
					0
					0
					0
				17	0
					100
					76.4706
					14.2857
					77.7778
					82.3529
					59.0909
					78.3784
					40
					70
				18	60.8696
					12.1212
					57.8947
					20
					67.4419
					0
					25
					0
					73.6842
					0
				19	25.9259
					0
					0
					0
					0
					0
					15.3846
					0
					0
					0
				20	0
					0
					3.22581
					0
					0
					0
					0
					0
					0
					0

## Sheet: Fig 2k
Golgi marker control					GFP-MRF7 + Golgi marker
Repeat	Speed (um/s)				Repeat	Speed (um/s)
1	0.255				1	0.29
	0.287					0.294
	0.348					0.376
	0.239					0.322
	0.271					0.361
	0.327					0.373
	0.309					0.373
	1.473					0.335
	0.58					0.256
	1.19					0.307
	0.472					0.267
	0.459					0.33
	0.571					0.197
	0.302					0.324
	0.312					0.292
	1.304					0.275
	0.832					0.431
	0.553					0.337
	0.343					0.202
	0.446					0.333
	0.282					0.42
	0.478					0.357
	0.478					0.419
	0.353					0.508
	0.386					0.404
	0.567					0.332
	0.369					0.506
	0.426					0.539
	0.544					0.535
	0.416					0.288
	0.425					0.402
	0.481					0.82
	0.206					0.548
	0.435					0.544
	0.602					0.578
	0.66					1.073
	0.52					0.855
	0.501					0.447
	0.644					0.603
	0.467					0.508
	0.476					0.511
	0.573					1.29
	0.473					0.681
	0.374					0.528
	0.379					1.198
	0.451					1.403
	0.445					1.202
	0.261					1.009
	0.328					0.355
	0.522					0.931
	0.259					0.466
	0.292					0.409
	0.434					0.563
	0.541					0.392
	0.572					0.703
	0.588					0.603
	0.473					0.744
	0.374					0.382
	0.379					0.375
	0.451					0.826
	0.445					0.687
	0.261					0.48
	0.328					0.87
	0.522					0.683
	0.259					0.645
	0.292					1.117
	0.434					0.872
	0.541					0.498
	0.572					0.522
	0.588					0.332
	0.644					0.388
	0.534					0.662
	0.826					0.498
	0.751					0.611
	0.579					0.461
	0.579					0.587
	0.525					0.468
	0.348					0.729
	0.727					0.493
	0.602					0.342
	0.657					0.632
	0.625					0.473
	0.758					0.363
	0.656					0.495
	1.125					0.722
	1.111					1.097
	0.701					0.58
	0.506					1.166
	0.71					0.617
	0.75					0.751
	0.343					1.501
	0.605					0.742
	0.907					0.347
	1.115					0.386
	0.731					0.829
	0.601					0.689
	0.5					0.882
	0.692					0.59
	0.633					0.743
	0.838					0.154
	1.106					0.357
	1.203					0.488
	1.388					0.462
	0.716					0.381
	0.969					0.471
	0.795					0.541
	0.665					0.351
	1.137					0.586
	0.518					0.244
	1.77					0.48
	0.596					0.979
	0.81					0.482
	1.002					0.458
	0.69					0.499
	0.713					0.291
	1.555					0.299
	1.154					0.736
	0.785					0.276
	1.109					0.298
	0.496					0.392
	0.883					1.535
	1.219					0.337
	0.704					0.564
	0.585					0.588
	1.037					0.888
	0.682					0.488
	0.443					0.77
	0.434					0.943
	0.35					0.721
	0.324					0.51
	0.839					0.625
	0.33					0.535
	1.081					0.675
	1.126					0.684
	0.424					0.994
	0.503					0.932
	0.351					0.631
	0.539					0.707
	0.439					0.83
	0.541					0.372
	0.648					0.81
	0.344					0.632
	0.596					0.353
	0.478					0.56
	0.602					1.109
	0.804					0.704
	1.123					0.905
	1.43					0.756
	0.725					0.731
	1.15					1.738
	0.474					0.42
	0.421					0.959
	2.029					0.371
	1.064					0.793
	0.77					0.792
	1.391					1.17
	0.648					1.46
	0.563					0.29
	0.362					2.504
	0.654					0.891
	1.168					0.633
	0.381					0.908
	0.41					1.055
	0.734					0.848
	0.681					0.799
	0.388					0.868
	0.833					1.482
	0.444					1.698
	0.463					1.034
	0.57					1.344
	0.907					1.074
	0.901					2.171
	0.376					1.239
	0.923					0.687
	0.889					1.36
	1.15					1.543
	1					0.811
	0.932					1.831
	0.971					1.526
	1.94					0.599
	1.438					1.947
	1.813					1.183
	2.432					0.738
	1.413					0.348
	1.663					0.807
	1.074					1.888
	1.276					0.404
	1.103					1.381
	1.021					0.98
	1.644					1.047
	0.802					1.206
	1.346					1.881
	1.422					1.95
	1.578					1.377
	1.057					0.984
	1.714					0.687
	1.031					2.852
	2.325					0.846
	1.109					1.231
	2.186					0.529
	2.022					1.744
	0.892					0.755
	0.65					2.302
	0.944					1.306
	0.874					1.611
	2.09					2.08
	1.081					1.841
	1.915					1.718
	1.244					1.046
	1.545					0.696
	2.694					0.908
	1.022					1.184
	0.645					0.214
	1.376					0.206
	1.086					0.586
	0.855					0.562
	0.281					0.529
	0.572					0.487
	1.139					0.554
	0.463					0.594
	2.811					0.325
	1.343					0.305
	1.251					0.22
	0.76					1.193
	0.869					0.675
	1.357					0.654
	0.972					0.37
	0.512					0.629
	1.069					0.455
	1.056					0.593
	0.646					0.515
	2.591					0.725
	1.144					0.459
	0.494					0.374
	1.767					0.477
	0.737					0.702
	0.61					0.494
	1.942					0.812
	1.531					0.76
2	0.38					0.545
	0.425					0.672
	0.396					0.656
	0.382					0.697
	0.547					0.437
	0.517					1.239
	0.509					0.792
	0.985					0.569
	0.517					0.427
	0.392					0.397
	0.54					0.671
	0.495					0.643
	0.674					0.452
	0.558					0.358
	0.423					0.665
	0.507					0.54
	0.488					1.028
	0.469					0.242
	0.515					0.468
	0.62					0.612
	0.594					1.001
	0.536					0.451
	0.586					0.338
	0.496					0.473
	0.42					0.636
	0.601					0.976
	0.341					0.27
	0.512					0.327
	0.653					0.612
	0.612					0.518
	0.686					0.816
	0.6					0.329
	0.591					0.463
	0.699					0.643
	0.527					0.631
	0.487					0.909
	0.593					1.065
	0.646					1.067
	0.54					0.649
	0.693					1.092
	0.678					1.479
	0.67					0.514
	0.39					0.428
	0.716					0.471
	0.567					0.493
	0.698					0.422
	0.454
	0.722				2	0.212
	0.419					0.23
	0.449					0.146
	1.317					0.267
	0.621					0.199
	0.469					0.183
	0.502					0.182
	0.518					0.298
	0.819					0.193
	0.393					0.194
	0.659					0.198
	1.349					0.212
	1.294					0.299
	0.634					0.245
	0.863					0.297
	0.911					0.292
	0.588					0.324
	0.648					0.273
	0.802					0.254
	0.793					0.601
	0.524					0.311
	0.37					0.23
	0.604					0.211
	0.863					0.258
	0.538					0.166
	0.661					0.351
	0.357					0.419
	0.581					0.355
	0.587					0.343
	0.493					0.431
	0.493					0.303
	0.847					0.439
	0.602					0.413
	0.682					0.415
	0.49					0.341
	0.77					0.609
	0.705					0.556
	0.347					0.392
	0.622					0.402
	0.518					0.426
	0.646					0.435
	1.049					0.336
	0.752					0.585
	0.808					0.543
	0.429					0.336
	0.812					0.406
	0.645					0.534
	0.485					0.34
	0.473					0.327
	0.459					0.384
	0.477					0.47
	0.403					0.429
	0.487					0.451
	0.434					0.431
	0.499					0.389
	0.472					0.321
	0.457					0.373
	0.577					0.201
	0.519					0.383
	0.462					0.439
	0.451					0.385
	0.494					0.381
	0.438					0.374
	0.991					0.432
	1.121					0.366
	0.906					0.224
	0.854					0.41
	0.468					0.286
	0.359					0.343
	0.55					0.359
	0.349					0.297
	0.924					0.6
	0.513					0.242
	0.419					0.259
	0.615					0.363
	0.547					0.382
	1.312					0.297
	0.83					0.379
	0.465					0.371
	0.566					0.294
	0.614					0.284
	0.415					0.478
	0.614					0.692
	0.589					0.768
	0.55					0.476
	0.456					0.722
	0.529					0.461
	0.988					0.47
	0.584					0.332
	1.044					0.421
	0.967					0.384
	0.897					0.431
	0.358					0.32
	0.574					0.499
	0.42					0.585
	0.871					0.532
	0.512					0.406
	0.498					0.321
	0.28					0.74
	1.199					0.778
	0.675					0.59
	0.68					0.69
	0.382					0.571
	0.808					0.517
	1.287					0.465
	0.617					0.462
	0.418					0.804
	0.625					0.604
	1.395					0.485
	0.554					0.395
	1.64					0.268
	1.255					0.315
	0.451					0.505
	0.508					0.473
	0.674					0.589
	0.447					0.379
	1.692					0.51
	0.553					1.302
	0.342					0.495
	0.9					0.424
	1.452					0.632
	0.46					0.672
	0.657					0.788
	0.976					0.488
	1.774					0.643
	0.73					0.797
	0.557					0.814
	0.726					0.714
	0.506					0.612
	0.577					0.989
	0.441					0.526
	0.276					0.536
	0.705					0.817
	0.979					0.452
	0.572					0.482
	0.511					1.769
	0.499					0.878
	0.437					0.516
	0.727					0.511
	0.589					0.739
	0.842					0.579
	0.656					0.548
	0.402					0.587
	0.743					1.079
	0.572					0.775
	0.393					0.588
	0.573					1.146
	0.778					0.898
	0.741					0.506
	0.553					0.614
	0.721					0.753
	1.103					0.512
	0.419					0.389
	0.769					0.611
	0.465					0.39
	0.357					1.017
	0.227					0.621
	0.444					0.816
	0.429					0.91
	0.129					0.644
	1.146					1.157
	0.361					0.971
	0.511					0.628
	0.496					0.511
	0.194					1.052
	0.318					1.386
	0.303					0.797
	0.302					0.752
	0.591					0.616
	0.322					0.657
	0.656					0.962
	0.54					0.507
	0.673					0.387
	0.509					0.574
	0.49					0.891
	0.622					1.086
	0.241					0.489
	0.767					0.606
	0.435					1.272
	1.085					0.689
	0.59					0.668
	1.552					0.744
	1.274					0.964
	0.62					0.552
	0.552					1.558
	1.484					1.442
	0.914					0.741
	1.04					1.05
	0.431					0.586
	1.788					1.552
	0.255					0.72
	2.019					0.737
	0.623					1.03
	0.886					0.456
	0.661					1.119
	0.365					0.311
	0.341					0.356
	0.398					0.586
	0.388					0.517
	0.786					0.464
	0.463					0.429
	0.669					0.493
	0.823					0.769
	0.939					0.34
	1.845					0.578
	0.746					1.014
	0.921					0.53
	1.861					0.405
	0.354					0.654
	0.471					0.905
	1.984					0.256
	0.814					0.427
	0.465					0.998
	0.702					0.327
	2.52					0.246
	1.124					0.484
	0.723					0.426
	0.793					0.215
	1.222					0.234
	0.326					0.517
	0.914					0.313
	0.64					0.375
	2.361					0.61
	1.009					0.299
	1.376					0.15
	0.941					0.665
	1.635					0.543
	2.812					0.302
	1.116					0.133
	1.005					0.376
	1.945					0.317
	0.379					0.581
	0.401					0.402
	0.647					0.394
	0.64					0.361
	2.074					0.419
	1.162					0.248
	0.611					0.361
	2.193					0.559
	1.695					0.629
	1.291					0.562
	0.685					0.711
	0.673					0
	0.39					0.813
	0.316					0.536
	1.343					0.568
	2.729					0.336
3	0.264					0.752
	0.432					0.574
	0.337					0.432
	0.272					0.625
	0.228					0.87
	0.213					1.983
	0.411					0.767
	0.297					0.485
	0.29					0.642
	0.343					0.618
	0.214					0.691
	0.25				3	0.76
	0.301					1.45
	0.29					0.915
	0.24					0.79
	0.224					0.302
	0.282					0.373
	0.197					0.525
	0.331					0.453
	0.481					0.708
	0.416					0.347
	0.446					0.362
	0.469					0.64
	0.432					0.716
	0.432					0.531
	0.525					0.81
	0.632					0.781
	0.375					0.606
	0.567					0.927
	0.741					0.723
	0.598					0.607
	0.53					2.548
	0.431					0.881
	0.197					0.984
	0.442					0.654
	0.342					0.83
	0.599					0.52
	0.64					0.849
	0.562					1.008
	0.797					1.197
	0.937					1.35
	0.628					1.223
	0.92					0.462
	0.749					0.945
	0.815					0.634
	0.755					1.546
	0.689					0.323
	0.504					1.15
	0.946					1.318
	0.49					0.534
	1.786					1.156
	0.597					1.07
	1.394					0.708
	1.576					0.788
	0.628					0.322
	0.368					0.833
	0.398					1.222
	0.414					0.753
	1.388					1.929
	0.752					1.009
	1.486					0.884
	1.043					1.173
	0.912					1.422
	0.567					0.444
	0.899					1.097
	0.593					1.95
	0.47					1.275
	0.414					0.63
	0.601					0.944
	0.542					0.843
	0.509					0.682
	0.619					1.243
	0.335					0.541
	0.515					0.235
	0.401					0.413
	0.625					2.035
	0.405					2.052
	0.454					1.613
	0.396					1.124
	0.304					1.544
	0.54					1.828
	0.471					0.352
	0.582					0.768
	0.339					2.652
	0.515					2.027
	0.654					0.788
	0.732					0.224
	0.44					2.396
	0.302					2.344
	0.526					0.449
	0.858					0.445
	0.782					0.625
	0.585					1.244
	0.389					1.623
	0.403					1.947
	1.496					1.386
	0.543					0.278
	0.748					2.002
	0.546					1.703
	0.373					1.485
	0.596					0.981
	0.497					0.556
	0.63					0.986
	0.397					0.257
	0.546					0.42
	0.676					0.31
	0.623					0.803
	0.731					0.332
	0.858					0.466
	0.536					0.253
	0.402					0.318
	1.107					0.29
	0.662					0.244
	0.628					0.259
	0.578					0.607
	0.375					0.309
	0.584					0.244
	0.486					0.294
	0.659					0.214
	0.454					1.4
	1.334					1.788
	0.544					0.366
	0.909					0.471
	1.545					0.341
	1.25					0.784
	1.683					1.423
	0.742					0.432
	0.757					0.368
	0.983					0.244
	2.231					0.349
	0.388					0.611
	0.303					0.708
	0.583					0.986
	1.715					1.159
	0.469					0.929
	0.714					0.225
	0.732					0.66
	0.587					0.619
	1.573					0.431
	0.654					0.326
	1.85					0.312
	0.355					0.288
	0.331					0.272
	0.352					0.445
	0.573					0.481
	1.202					0.997
	0.429					0.242
	0.572					0.359
	0.644					0.35
	1.126					0.748
	0.612					1.03
	0.82					1.085
	0.63					1.553
	0.688					1.085
	0.971					0.983
	0.79					0.843
	0.493					1.573
	0.491					1.258
	0.57					1.958
	0.504					0.366
	0.344					0.676
	0.498					0.384
	0.595					0.885
	0.432					1.54
	0.572					1.289
	0.628					0.611
	0.446					0.628
	0.932					1.309
	0.502					2.146
	0.434					1.039
	0.617					1.166
	0.536					1.455
	0.931					0.515
	0.573					0.298
	0.499					0.633
	0.455					0.66
	0.958					0.268
	0.605					0.593
	1.121					1.286
	0.706					0.2
	1.151					0.596
	0.682					0.383
	0.971					0.414
	0.521					0.589
	1.192					0.381
	1.23					0.622
	0.825					0.491
	3.143					0.322
	0.847					0.257
	0.719					0.549
	0.753					0.374
	1.152					0.239
	0.936					0.335
	0.415					0.232
	0.785					0.353
	0.643					0.266
	1.152					0.395
	2.145					0.347
	0.852					0.322
	0.821					0.355
	2.08					0.75
	0.537					0.397
	2.254					0.661
	0.707					0.376
	1.343					0.841
	1.791					0.748
	0.439					0.622
	0.453					0.268
	0.576					0.684
	0.65					0.221
	1.122					0.746
	0.577					0.788
	0.707					0.674
	1.835					0.419
	0.366					0.631
	0.546					0.895
4	0.529					0.472
	0.424					0.937
	0.489					0.694
	0.372					0.461
	0.334					1.09
	0.477					0.338
	0.457					0.618
	0.957					0.714
	0.778					0.708
	0.396					0.523
	0.42					0.303
	0.382					0.807
	0.485					0.468
	0.485					0.35
	0.467					0.721
	0.414					0.589
	0.507					0.534
	0.572					0.518
	0.474					0.379
	0.494					0.451
	0.557					0.487
	0.672					0.557
	0.498					0.282
	0.52					0.229
	0.465					0.355
	0.475					0.394
	0.45					0.663
	0.529					0.714
	0.429					0.685
	0.525					0.604
	0.418					0.652
	0.861					1.099
	0.789					1
	0.668					0.417
	0.97					0.517
	0.787					1.11
	0.75					0.602
	2.783					1.214
	0.567					1.673
	0.774					2.269
	1.736					0.47
	0.612					1.61
	0.505					1.33
	1.867					0.247
	1.338					1.931
	0.564					1.146
	0.976					1.897
	0.824					1.599
	0.365					2.052
	0.628					0.317
	0.691					1.155
	1.217					0.815
	0.839					0.666
	1.776					1.733
	0.791					1.679
	0.857					0.283
	0.701					1.5
	1.734					0.376
	0.656					1.258
	0.815					1.91
	0.97					1.291
	0.815					1.644
	0.471					0.51
	0.594					1.966
	0.642					0.744
	0.744					0.883
	0.365					1.432
	0.52					1.831
	1.281					0.66
	1.121					0.811
	0.424					0.92
	0.607					1.383
	0.425					1.15
	0.691					0.448
	0.385					0.93
	0.634					1.83
	1.082					0.322
	0.606					1.174
	0.669					0.715
	1.167					1.079
	0.504					0.903
	0.533					0.78
	0.346					0.454
	0.421					0.92
	0.415					0.463
	0.384					0.875
	0.435					0.456
	0.34					0.622
	0.427					0.311
	0.479					0.315
	0.388					0.355
	0.543					0.365
	0.367					0.472
	0.47					0.403
	0.458					0.424
	0.472					1.022
	0.417					1.147
	0.53					0.548
	0.581					0.737
	0.388					0.481
	0.449					0.598
	0.415					0.536
	0.296					0.37
	0.421					0.657
	0.969					0.652
	1.182					0.352
	0.336					0.564
	0.874					0.563
	0.579					0.551
	0.567					0.979
	0.784					0.403
	0.797					0.884
	0.415					0.322
	0.833					0.46
	0.715					0.344
	0.86					0.747
	0.883					0.384
	1.184					0.321
	1.306					0.226
	0.497					0.293
	0.551					0.825
	0.48					0.261
	1.748					0.644
	1.203					0.48
	1.313					0.464
	0.778					0.414
	1.203					0.323
	0.64					0.371
	0.647					0.855
	0.983					1.043
	1.374					0.896
	1.313					0.349
	0.713					0.353
	1.435					0.278
	0.824					0.586
	0.677					0.443
	0.416					0.501
	0.432					0.327
	0.842					0.276
	0.381					1.274
	0.323					0.447
	0.259					0.168
	0.345					0.269
	0.507					0.751
	0.936					1.227
	0.549					0.166
	0.308					0.348
	0.608					0.634
	1.237					0.673
	0.469					0.472
	0.279					0.268
	0.272					0.367
	0.618					0.367
	0.455					0.507
	0.557					0.525
	0.423					0.539
	0.526					1.13
	0.636					0.561
	0.63					0.48
	0.952					0.489
	0.544					0.481
	0.378					0.283
	0.336					0.59
	0.499					0.576
	0.256				4	0.545
	0.4					0.6
	0.242					0.232
	0.477					0.253
	1.614					0.277
	0.658					0.266
	0.387					0.58
	1.292					2.139
	1.023					0.57
	1.368					0.809
	0.672					0.892
	0.852					1.03
	0.758					0.688
	0.592					1.311
	0.872					0.28
	0.439					0.831
	1.033					0.719
	1.029					1.553
	0.299					1.71
	1.212					0.887
	0.831					0.42
	0.683					0.289
	0.283					0.834
	0.749					0.181
	0.693					1.405
	0.743					1.013
	0.674					0.668
	0.675					0.802
	0.326					0.271
	0.402					0.444
	0.468					0.227
	0.554					1.516
	0.45					1.687
	0.868					0.938
	0.548					0.606
	0.762					1.787
	0.562					2.71
	0.627					1.818
	0.509					0.933
	0.639					1.592
	0.489					0.787
	0.649					0.641
	0.775					1.074
	0.741					0.316
	1.31					1.712
	0.93					1.491
	0.691					0.561
	0.78					0.762
	0.896					2.62
	0.791					1.445
	0.712					0.994
	0.654					0.989
	0.712					0.662
	1.178					1.35
	0.761					0.985
	0.739					1.033
	0.968					0.461
	0.533					0.408
	0.602					1.487
	0.571					0.89
	0.3					0.386
	0.324					0.696
	1.002					0.378
	0.456					0.931
	0.306					0.904
	0.825					0.738
	0.752					1.16
	0.305					1.777
	0.431					0.484
	0.922					0.951
	0.455					0.632
	0.377					0.395
	0.582					0.694
	0.657					0.297
	0.407					2.702
	0.695					0.422
	0.781					0.825
	0.732					0.66
	0.554					0.805
	0.621					0.652
	0.509					0.61
	0.596					1.119
	0.53					1.15
	0.462					1.109
	0.407					0.508
	0.516					1.115
	0.762					0.903
						0.273
						0.28
						0.289
						0.508
						0.523
						0.71
						0.81
						0.479
						0.323
						0.594
						1.058
						0.323
						0.685
						0.919
						0.821
						0.723
						0.701
						0.899
						0.665
						0.526
						0.466
						0.865
						0.389
						0.47
						0.576
						0.395
						0.573
						0.512
						3
						0.511
						0.446
						2.349
						1.394
						0.461
						0.618
						0.406
						0.457
						0.637
						0.724
						0.412
						1.091
						0.945
						0.794
						0.412
						0.692
						0.473
						0.976
						0.364
						0.316
						0.876
						1.25
						0.801
						0.378
						0.288
						0.539
						0.732
						0.933
						0.746
						0.514
						0.53
						0.416
						1.122
						0.199
						0.788
						1.354
						3.262
						0.054
						0.49
						0.834
						0.439
						0.291
						0.263
						0.314
						1.289
						0.466
						1.207
						1.314
						0.566
						0.551
						0.754
						0.183
						0.239
						1.261
						0.772
						0.881
						0.159
						1.076
						1.14
						0.416
						1.409
						0.28
						1.583
						1.294
						0.599
						1.55
						0.527
						0.488
						1.504
						1.272
						1.186
						1.484
						1.57
						3.657
						1.881
						1.538
						1.54
						0.708
						0.871
						0.394
						0.676
						3.881
						1.036
						0.585
						0.407
						0.788
						0.583
						1.107
						0.591
						2.738
						0.519
						0.229
						0.766
						0.319
						0.399
						0.652
						0.517
						0.877
						0.449
						0.611
						0.446
						0.693
						0.698
						0.884
						0.953
						0.386
						1.341
						0.712
						0.595
						0.34
						0.465
						0.433
						0.329
						0.564
						0.604
						0.8
						0.722
						1.171
						0.598
						0.448
						0.533
						0.86
						1.268
						0.268
						0.373
						0.646
						0.669
						0.913
						0.931
						1.653
						0.687
						0.429
						1.646
						0.694
						0.508
						0.574
						0.363
						0.598
						0.965
						2.337
						1.116
						1.305
						0.859
						0.475
						0.605
						0.601
						1.403
						0.926
						1.059
						0.568
						0.63
						0.649
						0.949
						0.995
						0.685
						1.251
						1.029

## Sheet: Fig 2l
Golgi marker control					GFP-ΔMRF7 + Golgi marker
Repeat	Speed (um/s)				Repeat	Speed (um/s)
1	0.369				1	0.591
	1.186					0.473
	0.544					0.461
	1.21					0.683
	0.661					0.668
	3.232					2.474
	1.072					1.663
	1.502					0.525
	1.364					0.989
	1.649					1.624
	1.282					0.879
	1.116					0.911
	1.218					0.908
	1.828					0.833
	1.498					1.001
	1.033					2.047
	0.9					0.506
	1.101					0.766
	0.204					0.574
	0.567					0.645
	0.766					0.674
	0.781					0.953
	1.184					1.595
	1.098					2.715
	2.197					0.633
	2.361					0.697
	2.109					0.518
	2.558					3.046
	1.225					3.788
	2.401					2.664
	4.189					0.997
	3.316					1.852
	3.423					2.598
	1.628					1.453
	2.208					2.769
	2.544					2.764
	2.622					3.32
	3.252					4.373
	0.852					5.722
	3.073					0.962
	3.201					2.459
	2.191					1.608
	2.268					1.216
	2.904					2.644
	2.579					1.581
	3.979					1.375
	2.899					2.001
	0.539					1.006
	0.822					1.347
	0.714					1.99
	0.996					2.742
	0.794					1.647
	0.892					5.579
	0.657					3.612
	0.491					3.332
	0.886					2.435
	0.712					2.039
	0.456					1.143
	0.288					1.4
	0.786					1.526
	0.998					1.475
	2.35					4.14
	0.581					3.064
	5.49					1.836
	1.855					0.971
	0.543					2.293
	0.602					3.091
	0.776					3.145
	0.739					1.928
	0.648					0.819
	1.076					0.685
	1.72					1.246
	0.897					0.467
	1.262					0.981
	0.551					0.756
	0.85					1.062
	0.762					0.725
	1.978					1.101
	0.682					1.479
	2.391					0.901
	0.593					1.145
	2.133					0.718
	0.372					0.817
	2.976					5.923
	3.249					5.254
	1.777					4.002
	1.508					4.499
	2.039					4.898
	0.234					3.809
	2.291					4.824
	3.807					3.343
	1.225					4.091
	2.243					5.519
	0.432					3.957
	3.534					4.401
	1.912					4.245
	0.908					5.347
	0.682					3.061
	0.897					3.65
	3.149					4.911
	0.854					4.017
	3.872					4.421
	2.194					5.689
	0.7					4.155
	0.925					4.916
	2.569					1.767
	0.954					3.857
	0.863					3.371
	0.479					4.26
	0.978					4.608
	0.865					4.812
	0.446					1.519
	0.969					3.444
	0.462					4.645
	2.055					1.824
	0.702					4.076
	1.314					4.939
	0.768					4.837
	0.688					3.9
	0.859					4.968
	0.679					5.298
	0.573					2.728
	0.828					1.685
	0.407					4.52
	0.7					3.29
	0.43					2.587
	0.412					0.524
	0.904					0.619
	0.894					0.577
	0.534					0.583
	1.19					0.633
	1.693					0.765
	1.338					1.127
	1.401					1.357
	1.234					1.862
	0.922					1.08
	0.456					4.819
	1.026					4.898
	0.699					5.416
	1.028					3.2
	4.09					2.043
	0.671					2.339
	0.676					2.809
	1.484					2.795
	3.787					4.207
	2.498					2.736
	0.986					2.77
	0.796					0.626
	0.669					0.995
	2.444					5.074
	2.016					6.645
	0.698					4.275
	2.37					1.877
	0.637					3.945
	0.708					1.736
	0.58					4.308
	0.888					6.887
	0.676					1.227
	0.566					5.02
	0.558					3.541
	0.803					3.442
	0.736					2.512
	0.92					5.551
	1.052					4.701
	1.089					5.852
	0.429					4.614
	0.476					4.078
	0.432					0.846
	0.396					0.778
	0.26					1.486
	0.46					1.01
	0.686					0.897
	0.712					1.282
	0.363					2.067
	0.477					2.764
	0.776					1.134
	0.194					1.135
	0.48				2	0.799
	0.626					0.623
	0.113					0.591
	0.447					0.471
	0.797					0.53
	0.309					1.36
	0.467					0.409
	1.209					0.544
	1.028					0.761
	0.768					0.995
	0.201					1.118
	0.613					0.891
	1.226					1.031
	0.195					0.652
	0.803					1.896
	0.965					0.997
	0.894					0.612
	1.444					1.478
	0.834					0.527
	1.334					0.683
	0.414					1.124
	1.915					0.933
	1.26					0.64
	0.724					0.738
	1.656					0.597
	2.082					0.474
	2.184					0.465
	2.41					0.967
	0.737					0.69
	3.398					1.591
	0.776					0.615
	2.721					0.685
	1.964					0.704
	3.273					0.709
	2.655					0.938
	1.222					0.759
	0.832					0.789
	0.958					1.067
	0.954					0.502
	0.714					0.971
	1.019					0.77
	1.067					0.875
	1.67					0.969
	1.285					1.572
2	0.68					0.516
	0.692					0.439
	0.734					0.418
	0.555					0.583
	0.66					0.332
	0.856					1.069
	0.627					1.388
	1.038					2.092
	0.935					1.084
	0.747					0.45
	0.718					0.654
	2.182					1.049
	1.046					0.401
	0.54					0.915
	1.515					0.585
	0.75					1.818
	1.436					0.533
	2.585					0.659
	1.907					0.786
	1.039					0.341
	3.304					0.464
	0.366					0.468
	0.763					0.393
	0.935					0.568
	1.172					0.536
	0.507					0.545
	1.465					0.36
	1.061					0.455
	1.305					0.646
	1.627					0.545
	2.274					0.265
	1.989					1.298
	0.728				3	0.529
	0.392					0.354
	0.903					0.46
	2.299					0.515
	0.469					0.532
	0.678					0.616
	0.575					0.63
	0.787					0.576
	0.378					0.643
	0.874					0.503
	1.086					0.466
	0.373					0.579
	0.564					0.657
	0.495					0.739
	1.016					0.522
	1.397					0.534
	0.714					0.512
	0.91					0.57
	0.727					0.696
	0.834					0.681
	0.648					0.582
	0.547					0.517
	0.479					0.499
	0.797					0.54
	0.743					0.658
	1.199					0.644
	1.137					0.344
	0.443					0.553
	1.165					0.444
	0.809					0.657
	0.775					0.493
	1.189					0.467
	0.721					0.483
	1.187					0.277
	0.776					0.527
	0.441					0.428
	0.839					0.489
	1.224					0.64
	1.607					0.468
	1.519					0.555
	0.599					0.488
	0.725					0.542
	0.43					0.715
	0.506					0.686
	0.941					0.646
	2.132					0.825
	2.353					0.856
	3.814					0.436
	2.134					0.556
	1.976					0.681
	0.482					0.688
	1.621					0.701
	2.389					0.78
	2.204					0.628
	1.652					0.814
	0.998					0.497
	0.885					0.571
	1.078					0.682
	0.502					0.997
	0.959					1.189
	0.643					0.909
	0.426					0.813
	0.907					0.954
	1.564					1.634
	0.57					0.886
	0.628					0.796
	0.785					1.186
	0.486					1.23
	0.527					0.99
	0.542					1.421
	0.332					0.901
	1.413					1.27
	0.394					1.263
	0.476					2.844
	0.445					2.644
	0.52					1.989
	0.581					1.956
	0.864					1.34
	1.05					1.388
	0.824					2.097
	1.081					0.982
	1.223					1.668
	0.527					1.08
	1.088					1.994
	1.065					1.053
	0.619					1.702
	0.469					0.906
	0.921					0.573
	0.588					0.732
	1.095					0.593
	0.572					0.522
	0.92					0.875
	0.74					0.749
	0.602					0.848
	1.049					0.989
	1.228					1.474
	0.752					2.426
	0.605					0.846
	0.821					1.188
	0.476					1.705
	0.653					1.483
	0.796					2.035
	0.591					1.913
	0.789					1.627
	0.733					1.223
	1.458					0.893
	0.833					1.972
	0.623					0.93
	0.423					1.063
	0.966					1.09
	0.317					0.853
	0.732				4	0.624009
	0.809					0.680725
	0.541					1.08612
	0.609					1.06538
	0.407					0.391457
	0.604					1.35522
	0.523					0.6177
	0.723					0.95173
	0.771					0.824131
	0.692					1.05532
	0.78					0.737998
	0.814					1.31549
3	0.605					0.784916
	0.799					0.527197
	1.335					0.544193
	1.058					0.864363
	0.667					0.912705
	0.823					0.59116
	0.781					0.60716
	0.69					0.557438
	0.766					0.901196
	0.769					1.0125
	0.606					0.68777
	0.602					0.625272
	0.456					0.450652
	0.647					0.567625
	0.611					0.952138
	0.464					0.385142
	0.739					0.452713
	0.642					3.33425
	0.58					1.33006
	0.636					0.736527
	0.479					0.653587
	0.705					0.869338
	0.887					1.94036
	0.751					1.03209
	0.878					1.56654
	0.494					0.712942
	0.87					0.429012
	0.672					4.07096
	0.83					4.19033
	0.721					1.55709
	0.57					0.939483
	0.788					1.62695
	0.986					1.3984
	0.786					1.97261
	0.812					1.23649
	1.613					1.58346
	0.637					1.97873
	1.432					1.06003
	0.736					0.775887
	0.945					3.04194
	0.608					1.3186
	0.46					2.21859
	0.754					1.26865
	0.543					1.07933
	0.973					1.54672
	0.718					1.66444
	0.444					1.55165
	0.579					0.806693
	0.657					1.26511
	0.594					0.683917
	0.694					0.863817
	0.602					0.73013
	0.61					0.87141
	0.525					1.16639
	0.982					1.31987
	0.488					1.01525
	1.314					1.70996
	0.686					2.70215
	0.758					3.56771
	0.84					1.35701
	0.567					2.10299
	0.543					2.61075
	0.517					0.92321
	0.581					1.97522
	1.108					2.61441
	1.333					1.89456
	1.135					1.46204
	1.172					1.91486
	1.023					1.40426
	1.026					2.83577
	1.449					3.09052
	0.807					0.908294
	1.063					1.48169
	0.826					3.08764
	0.864					2.19008
	0.633					1.728
	1.542					1.16626
	1.61					1.12932
	2.53					1.77712
	1.073					1.05743
	0.837					1.75899
	3.446					1.81273
	1.001					2.25299
	1.321					0.443164
	2.281					0.890875
	1.473					4.0987
	1.908					1.54896
	0.787					1.15677
	1.5					2.14664
	0.693					1.39411
	0.762					1.20808
	0.505					1.12965
	0.441					1.09791
	0.463					3.30583
	0.391					3.81473
	0.661					3.50329
	0.881					1.99031
	0.615					3.54786
	1.174					2.06883
	0.522					0.699664
	0.497					3.02732
	0.626					3.56118
	0.926					4.77147
	0.602					3.18457
	0.713					2.92939
	0.526					1.54623
	1.539					4.72568
	0.883					2.19854
	0.531					4.78251
	0.567					1.08033
	0.806					0.845996
	0.739					0.684844
	0.735					1.46435
	0.522					0.685678
	1.054					0.636177
	0.408					0.722677
	1.569					0.612983
	2.05					0.980449
	0.602					0.950278
	2.211					0.810975
	0.466					0.55649
	1.282					0.627353
	1.382					0.672469
	0.448					3.05419
	0.555					0.698261
	1.091					1.04029
	0.496					3.02198
	2.457					2.29456
	0.971					0.736804
	0.657					2.16269
	1.258					1.28268
	0.848					1.64998
	1.84					0.630622
	2.586					0.831553
	2.265					0.60296
	2.826					0.755793
	1.14					1.13495
	1.217					0.718116
	0.597					0.806472
	1.899					0.943807
	1.222					1.02125
	0.676					1.02929
	3.475					0.627642
	1.55					0.598731
	3.151					0.698086
	1.102					0.618463
	1.529					0.792843
	2.471					1.13907
	4.382					0.523039
	0.664					0.993966
	0.653					0.699907
	1.379					1.01006
	0.896					0.769412
	0.878				5	0.617152
	0.926					0.428493
	0.487					0.433869
	0.975					1.04008
	0.943					1.00088
	1.064					0.91857
	1.22					0.987558
	0.864					0.546363
	1.187					0.45071
	2.548					0.708378
	0.853					0.755457
	2.463					0.454141
	2.03					0.397461
	3.692					1.37341
	0.93					1.94298
	2.258					1.23904
	3.962					1.09384
	1.206					0.856027
	0.692					0.397019
	1.277					0.614244
	1.218					0.46822
	0.799					0.486424
	2.259					0.778682
	1.667					0.716885
	2.872					0.675853
	1.479					0.913334
	4.645					0.903511
	1.47					0.531359
	3.338					0.880721
	1.781					2.5949
	0.58					2.70511
	0.825					2.04372
	0.762					2.3796
	0.452					6.9008
	0.534					0.825262
	0.441					1.42155
	0.994					1.6317
	0.695					4.39357
	0.804					2.09392
	1.441					1.37705
	1.162					1.1368
	0.558					0.949328
	0.947					1.98777
	1.224					1.01612
	1.169					1.02295
	1.251					0.966859
	1.209					1.22779
	1.184					1.90083
	2.856					1.49743
	1.483					2.81268
4	0.637069					3.88386
	0.594103					1.06039
	0.949405					0.717119
	0.811822					0.722624
	0.63139					0.938871
	0.678629					0.641609
	0.791082					0.921977
	0.632083					0.589883
	0.796055					0.523996
	0.865517					1.21975
	0.961317					1.62479
	0.961544					0.810522
	0.746659					1.08447
	1.36163					0.893033
	0.74914					1.45083
	0.662637					1.10264
	1.17709					3.0914
	0.82106					0.635742
	0.455598					0.67689
	1.54567					0.667631
	1.10772					0.58918
	1.2724					0.615878
	0.707288					0.611993
	0.576179					0.526479
	0.918095					0.572824
	1.81604					0.557753
	1.40047					0.495326
	1.60733					0.556153
	0.531972					0.523398
	1.35773					0.556817
	0.83972					0.467433
	1.23771					0.545172
	0.912254					1.33395
	0.881513					0.957365
	1.11848					0.998514
	1.21967					0.803263
	2.17209					0.752435
	0.615839					0.813341
	0.601877					0.71778
	0.786817					0.592992
	0.830846					1.65058
	0.742505					1.33259
	0.752906					1.46574
	1.00641					0.97691
	0.650329					1.05955
	0.680141					1.47625
	1.02667					1.5648
	0.376366					1.44668
	1.06586					0.606206
	0.913139					0.749216
	2.78946					1.64403
	0.685798					0.800645
	0.883815					0.691721
	0.622633					0.76797
	3.28852					0.859027
	1.77073					2.3409
	2.99517					1.1417
	2.87012					0.521897
	0.414217					3.44311
	1.13379					0.470404
	1.13451					0.637479
	0.404766					0.489927
	0.502172					0.501454
	0.655433					2.04601
	1.50296					0.882686
	1.11832					1.02914
	1.2738					2.35351
	1.31869					0.863556
	2.13795					1.60313
	0.811944					0.694637
	0.81649					1.58749
	0.711652					2.04162
	0.871828					2.58533
	0.510871					3.53522
	0.645853					1.06204
	0.526006					1.0796
	0.852033					2.89881
	1.16931					2.43124
	2.15359					5.14258
	0.971458					3.18027
	0.960618					3.78719
	0.554338					4.87141
	0.676193					5.18631
	0.659405					1.61329
	0.488876					5.61046
	0.695874					6.03024
	0.836781					4.31437
	0.993924					0.721993
	0.744912					5.98457
	1.13717					2.48516
	0.766521					3.5601
	1.77313					3.52335
	1.47119					4.39571
	1.50819					1.08981
	1.00299					0.800103
	1.36138					0.637169
	0.625521					1.19021
	0.824335					0.844386
	1.17062					0.978529
	0.657612					0.633443
	0.666243					0.962411
	0.607015					0.983965
	0.893018					1.58867
	3.26208					1.19255
	0.911275					0.780963
	1.01838					0.45783
5	0.901099					0.929423
	0.937379					0.871503
	0.878427					0.659558
	0.680662					0.651426
	0.732456					0.560243
	0.698514					0.91977
	0.685957					0.938747
	0.68484					0.810734
	0.570143					0.71315
	0.586169					0.861461
	0.942688					0.834773
	0.623184					1.01581
	1.04506					0.636783
	0.959843					1.13877
	0.864163					0.916325
	0.83111					0.925527
	0.773643					0.710904
	0.841432					0.626718
	0.753493					0.831507
	0.627373					0.692934
	0.767317					0.575233
	0.575488					0.993011
	0.768795					1.57872
	0.721153					4.6153
	0.858384					0.492046
	0.308829					1.14747
	0.678075					0.509708
	0.512476					0.751426
	0.716394					2.63541
	0.4474					2.40211
	0.413641					4.22835
	0.35665					2.25288
	0.532178
	0.292419
	0.36833
	0.264853
	0.376496
	0.521909
	0.551631
	0.394531
	0.379751
	0.379693
	0.385114
	0.60954
	0.423508
	0.560123
	0.681541
	0.541034
	0.589387
	0.572954
	0.532446
	0.635658
	0.66679
	0.730847
	0.46967
	0.748517
	0.582771
	0.940449
	0.607696
	0.555259
	0.883053
	0.476363
	0.525608
	0.549619
	0.594434
	0.587363
	0.446167
	1.14196
	0.854503
	0.695093
	0.843671
	0.767186
	0.678919
	0.750514
	0.659772
	0.812088
	0.738098
	0.577569
	0.780841
	0.797338
	1.43469
	0.779748
	1.1162
	0.542871
	1.05669
	0.688044
	0.823598
	0.691135
	0.737408
	0.756701
	1.06749
	0.951738
	0.839123
	1.04136
	0.56449
	0.892963
	0.737116
	0.799175
	0.552553
	0.389229
	0.503177
	0.540469
	0.636592
	0.782072
	0.678172
	0.749946
	0.67469
	0.4066
	0.447425
	0.557255
	0.522777
	0.547593
	0.49116
	0.595003
	0.688819
	0.770211
	0.572539
	0.420353
	0.717046
	0.538581
	0.774021
	0.674628
	0.687186
	0.67878
	0.632997
	1.12197
	0.713937
	0.611087
	0.718731
	0.851116
	0.684942
	0.64686
	0.702039
	0.763896
	0.721849
	0.766499
	0.743136
	1.11584
	1.09314
	1.04346
	0.788083
	1.07391
	0.856745
	0.8657
	0.559171
	0.898789
	0.660172
	1.10189
	0.85313
	1.02875
	1.0533
	0.819717
	0.513727
	0.842699
	0.492096
	0.656426
	0.989638
	0.59816
	0.771017
	0.751829
	0.805261
	1.40226
	0.60656
	0.685505
	0.819392
	0.880911
	0.702358
	0.482965
	0.876006
	0.882819

## Sheet: Fig 3g
Sample	Repeat	% of Golgi localisation			Sample	Repeat	% of Golgi localisation
GFP-ΔMRF7 + ST-RFP	1	40			GFP-ΔMRF7ΔC + ST-RFP	1	0
		0					0
		0					0
		0					0
		0					0
		0					0
		0					0
		0					0
		0					0
		0					0
	2	0				2	0
		100					0
		6.25					0
		0					0
		47.0588					0
		0					0
		0					0
		0					0
		0					0
		100					0
		85.3659					0
	3	91.3043				3	0
		87.5					0
		0					0
		10.8108					0
		0					0
		0					0
		0					0
		0					0
		0					0
		0					0
	4	0				4	0
		6.25					0
		0					0
		9.52381					0
		0					0
		0					0
		0					0
		0					0
		0					0
		0					0
		0				5	0
	5	29.4118					0
		0					0
		0					0
		0					0
		0					0
		0					0
		100					0
		52.381					0
		0					0
		0
		0
