# Supplementary material for: Arabidopsis thaliana myosin XIK is recruited to the Golgi through interaction with a MyoB receptor
Source: Commun Biol. 2021 Oct 13;4:1182. doi: 10.1038/s42003-021-02700-2 (PMC8514473; doi:10.1038/s42003-021-02700-2)
Supplement: Supplementary file 5 — Supplementary Data 3 [file 42003_2021_2700_MOESM5_ESM.xlsx]

## Sheet: Repeat 1
GFP-MRF7 vs Col-0 wt																	GFP-deltaMRF7 vs Col-0wt
UniProt accession	Name																UniProt accession	Name
A0A1P8AZT2	Uncharacterized protein OS=Arabidopsis thaliana OX=3702 GN=At2g24140 PE=4 SV=1 - [A0A1P8AZT2_ARATH]																A0A178W9Z4	Hsp70-15 OS=Arabidopsis thaliana OX=3702 GN=AXX17_At1g74770 PE=3 SV=1 - [A0A178W9Z4_ARATH]
O04310	Jacalin-related lectin 34 OS=Arabidopsis thaliana OX=3702 GN=JAL34 PE=1 SV=1 - [JAL34_ARATH]																Q39054	Molybdopterin biosynthesis protein CNX1 OS=Arabidopsis thaliana OX=3702 GN=CNX1 PE=1 SV=2 - [CNX1_ARATH]
A0A178V7Z2	ESM1 OS=Arabidopsis thaliana OX=3702 GN=AXX17_At3g14780 PE=3 SV=1 - [A0A178V7Z2_ARATH]																Q9FNB0	Magnesium-chelatase subunit ChlH, chloroplastic OS=Arabidopsis thaliana OX=3702 GN=CHLH PE=1 SV=1 - [CHLH_ARATH]
Q8W4H8	Inactive GDSL esterase/lipase-like protein 23 OS=Arabidopsis thaliana OX=3702 GN=GLL23 PE=1 SV=1 - [GDL19_ARATH]																F4J622	With no lysine (K) kinase 1 OS=Arabidopsis thaliana OX=3702 GN=WNK1 PE=1 SV=1 - [F4J622_ARATH]
F4JIM7	Ribophorin II (RPN2) family protein OS=Arabidopsis thaliana OX=3702 GN=HAP6 PE=1 SV=2 - [F4JIM7_ARATH]																P93028	Ubiquitin-activating enzyme E1 1 OS=Arabidopsis thaliana OX=3702 GN=UBA1 PE=1 SV=1 - [UBE11_ARATH]
A0A1P8BCY2	Myosin family protein with Dil OS=Arabidopsis thaliana OX=3702 GN=XIK PE=1 SV=1 - [A0A1P8BCY2_ARATH]																A0A178WBL6	SOP1 OS=Arabidopsis thaliana OX=3702 GN=AXX17_At1g10920 PE=4 SV=1 - [A0A178WBL6_ARATH]
Q42521	Glutamate decarboxylase 1 OS=Arabidopsis thaliana OX=3702 GN=GAD1 PE=1 SV=2 - [DCE1_ARATH]																A0A178V389	Uncharacterized protein OS=Arabidopsis thaliana OX=3702 GN=AXX17_At4g32340 PE=4 SV=1 - [A0A178V389_ARATH]
A0A178VLL2	JR1 OS=Arabidopsis thaliana OX=3702 GN=AXX17_At3g17330 PE=4 SV=1 - [A0A178VLL2_ARATH]																Q9ZUH9	Expressed protein OS=Arabidopsis thaliana OX=3702 GN=At2g24140 PE=2 SV=2 - [Q9ZUH9_ARATH]
B9DFH4	AT2G47510 protein OS=Arabidopsis thaliana OX=3702 GN=At2g47510 PE=2 SV=1 - [B9DFH4_ARATH]																Q1WIQ6	NADP-dependent glyceraldehyde-3-phosphate dehydrogenase OS=Arabidopsis thaliana OX=3702 GN=ALDH11A3 PE=1 SV=2 - [GAPN_ARATH]
A0A1I9LRA3	TRAF-like family protein OS=Arabidopsis thaliana OX=3702 GN=At3g20370 PE=4 SV=1 - [A0A1I9LRA3_ARATH]																F4HR88	Leucine-rich repeat (LRR) family protein OS=Arabidopsis thaliana OX=3702 GN=At1g33590 PE=4 SV=1 - [F4HR88_ARATH]
Q1H583	GDSL esterase/lipase 22 OS=Arabidopsis thaliana OX=3702 GN=GLL22 PE=1 SV=1 - [GDL18_ARATH]																Q8L745	AT5g42220/K5J14_2 OS=Arabidopsis thaliana OX=3702 GN=At5g42220 PE=2 SV=1 - [Q8L745_ARATH]
Q9SE50	Beta-D-glucopyranosyl abscisate beta-glucosidase OS=Arabidopsis thaliana OX=3702 GN=BGLU18 PE=1 SV=2 - [BGL18_ARATH]																F4K0E8	4-hydroxy-3-methylbut-2-en-1-yl diphosphate synthase (ferredoxin), chloroplastic OS=Arabidopsis thaliana OX=3702 GN=ISPG PE=1 SV=1 - [ISPG_ARATH]
Q9SAB3	Polyadenylate-binding protein RBP45B OS=Arabidopsis thaliana OX=3702 GN=RBP45B PE=1 SV=1 - [RB45B_ARATH]																Q9FFC7	Alanine--tRNA ligase, chloroplastic/mitochondrial OS=Arabidopsis thaliana OX=3702 GN=EMB86 PE=1 SV=2 - [SYAP_ARATH]
A0A178W9Z8	PEN3 OS=Arabidopsis thaliana OX=3702 GN=AXX17_At1g52980 PE=3 SV=1 - [A0A178W9Z8_ARATH]																Q6ZY51	Phosphoglucan, water dikinase, chloroplastic OS=Arabidopsis thaliana OX=3702 GN=GWD3 PE=1 SV=1 - [PWD_ARATH]
B7T504	Putative ATP-dependent Clp protease proteolytic subunit (Fragment) OS=Arabidopsis thaliana OX=3702 PE=4 SV=1 - [B7T504_ARATH]																Q8LAH7	12-oxophytodienoate reductase 1 OS=Arabidopsis thaliana OX=3702 GN=OPR1 PE=1 SV=2 - [OPR1_ARATH]
Q9M328	AT3G53990 protein OS=Arabidopsis thaliana OX=3702 GN=F5K20_290 PE=2 SV=1 - [Q9M328_ARATH]																Q8VZ23	NAD(P)-linked oxidoreductase superfamily protein OS=Arabidopsis thaliana OX=3702 GN=At1g04420 PE=2 SV=1 - [Q8VZ23_ARATH]
A0A178VWY5	Uncharacterized protein OS=Arabidopsis thaliana OX=3702 GN=AXX17_At2g17060 PE=4 SV=1 - [A0A178VWY5_ARATH]																Q93WN0	Selenium-binding protein 2 OS=Arabidopsis thaliana OX=3702 GN=SBP2 PE=1 SV=1 - [SEBP2_ARATH]
A0A1P8AXD8	Tubulin/FtsZ family protein OS=Arabidopsis thaliana OX=3702 GN=FTSZ2-1 PE=3 SV=1 - [A0A1P8AXD8_ARATH]																Q9FI53	Fumarate hydratase 2, chloroplastic OS=Arabidopsis thaliana OX=3702 GN=FUM2 PE=2 SV=1 - [FUM2_ARATH]
A8MR12	Mov34/MPN/PAD-1 family protein OS=Arabidopsis thaliana OX=3702 GN=MQM1.19 PE=4 SV=1 - [A8MR12_ARATH]																Q9S7B5	Threonine synthase 1, chloroplastic OS=Arabidopsis thaliana OX=3702 GN=TS1 PE=1 SV=1 - [THRC1_ARATH]
A0A178UD50	PKT2 OS=Arabidopsis thaliana OX=3702 GN=AXX17_At5g47550 PE=3 SV=1 - [A0A178UD50_ARATH]																Q9LD43	Acetyl-coenzyme A carboxylase carboxyl transferase subunit alpha, chloroplastic OS=Arabidopsis thaliana OX=3702 GN=CAC3 PE=1 SV=1 - [ACCA_ARATH]
O81494	F9D12.7 protein OS=Arabidopsis thaliana OX=3702 GN=F9D12.7 PE=4 SV=1 - [O81494_ARATH]																A0A178V8I8	Alpha-1,4 glucan phosphorylase OS=Arabidopsis thaliana OX=3702 GN=AXX17_At3g32230 PE=3 SV=1 - [A0A178V8I8_ARATH]
A0A178W1P7	KAS III OS=Arabidopsis thaliana OX=3702 GN=AXX17_At1g55920 PE=3 SV=1 - [A0A178W1P7_ARATH]																A0A178VYA2	Uncharacterized protein OS=Arabidopsis thaliana OX=3702 GN=AXX17_At2g45150 PE=4 SV=1 - [A0A178VYA2_ARATH]
A0A178UM83	Eukaryotic translation initiation factor 3 subunit L OS=Arabidopsis thaliana OX=3702 GN=AXX17_At5g25660 PE=3 SV=1 - [A0A178UM83_ARATH]																Q39172	NADPH-dependent oxidoreductase 2-alkenal reductase OS=Arabidopsis thaliana OX=3702 GN=AER PE=1 SV=1 - [AER_ARATH]
A0A178VNN5	Uncharacterized protein OS=Arabidopsis thaliana OX=3702 GN=AXX17_At2g32500 PE=4 SV=1 - [A0A178VNN5_ARATH]																Q9SKK4	Probable 2-oxoacid dependent dioxygenase OS=Arabidopsis thaliana OX=3702 GN=GSL-OH PE=2 SV=1 - [GSL_ARATH]
Q9LHD9	UPF0496 protein At3g28270 OS=Arabidopsis thaliana OX=3702 GN=At3g28270 PE=2 SV=1 - [U496C_ARATH]																Q9SMU8	Peroxidase 34 OS=Arabidopsis thaliana OX=3702 GN=PER34 PE=1 SV=1 - [PER34_ARATH]
A0A178VX46	Uncharacterized protein OS=Arabidopsis thaliana OX=3702 GN=AXX17_At2g42210 PE=4 SV=1 - [A0A178VX46_ARATH]																A0A178WCW8	THFS OS=Arabidopsis thaliana OX=3702 GN=AXX17_At1g44680 PE=3 SV=1 - [A0A178WCW8_ARATH]
A0A178WAZ4	ACLA-3 OS=Arabidopsis thaliana OX=3702 GN=AXX17_At1g09340 PE=4 SV=1 - [A0A178WAZ4_ARATH]																Q9FLT0	Ribonuclease TUDOR 2 OS=Arabidopsis thaliana OX=3702 GN=TSN2 PE=1 SV=1 - [TSN2_ARATH]
Q9FLW9	Plastidial pyruvate kinase 2 OS=Arabidopsis thaliana OX=3702 GN=PKP2 PE=1 SV=1 - [PKP2_ARATH]																Q94A28	Aconitate hydratase 2, mitochondrial OS=Arabidopsis thaliana OX=3702 GN=ACO2 PE=1 SV=3 - [ACO2M_ARATH]
A0A178UQ41	Emb2734 OS=Arabidopsis thaliana OX=3702 GN=AXX17_At5g19740 PE=4 SV=1 - [A0A178UQ41_ARATH]																Q94BS2	Protein MET1, chloroplastic OS=Arabidopsis thaliana OX=3702 GN=MET1 PE=1 SV=1 - [MET1_ARATH]
A0A178W449	KEA1 OS=Arabidopsis thaliana OX=3702 GN=AXX17_At1g00920 PE=4 SV=1 - [A0A178W449_ARATH]																Q9SA14	3-isopropylmalate dehydrogenase 1, chloroplastic OS=Arabidopsis thaliana OX=3702 GN=IMDH1 PE=2 SV=2 - [LEU31_ARATH]
Q8GUN2	Adenylylsulfatase HINT1 OS=Arabidopsis thaliana OX=3702 GN=HINT1 PE=1 SV=1 - [HINT1_ARATH]																A0A1P8B9N1	Formate dehydrogenase, mitochondrial OS=Arabidopsis thaliana OX=3702 GN=FDH PE=3 SV=1 - [A0A1P8B9N1_ARATH]
O24496	Hydroxyacylglutathione hydrolase cytoplasmic OS=Arabidopsis thaliana OX=3702 GN=GLX2-2 PE=1 SV=2 - [GLO2C_ARATH]																P48641	Glutathione reductase, cytosolic OS=Arabidopsis thaliana OX=3702 GN=At3g24170 PE=1 SV=1 - [GSHRC_ARATH]
Q9FKS5	Cytochrome c1 2, heme protein, mitochondrial OS=Arabidopsis thaliana OX=3702 GN=CYC12 PE=1 SV=1 - [CYC1B_ARATH]																Q93ZN9	LL-diaminopimelate aminotransferase, chloroplastic OS=Arabidopsis thaliana OX=3702 GN=DAP PE=1 SV=1 - [DAPAT_ARATH]
Q9FWR5	Gamma carbonic anhydrase 1, mitochondrial OS=Arabidopsis thaliana OX=3702 GN=GAMMACA1 PE=1 SV=1 - [GCA1_ARATH]																Q9ZVA4	EP1-like glycoprotein 3 OS=Arabidopsis thaliana OX=3702 GN=At1g78850 PE=1 SV=1 - [EP1L3_ARATH]
Q8LAH7	12-oxophytodienoate reductase 1 OS=Arabidopsis thaliana OX=3702 GN=OPR1 PE=1 SV=2 - [OPR1_ARATH]																Q9LF93	Pyruvate kinase OS=Arabidopsis thaliana OX=3702 GN=F8J2_160 PE=3 SV=1 - [Q9LF93_ARATH]
A0A178VWD8	Acyl-[acyl-carrier-protein] desaturase OS=Arabidopsis thaliana OX=3702 GN=AXX17_At2g41230 PE=3 SV=1 - [A0A178VWD8_ARATH]																Q29Q34	At5g19440 OS=Arabidopsis thaliana OX=3702 GN=At5g19440 PE=2 SV=1 - [Q29Q34_ARATH]
F4JRV2	Superoxide dismutase OS=Arabidopsis thaliana OX=3702 GN=FSD1 PE=3 SV=1 - [F4JRV2_ARATH]																Q9FMT1	3-isopropylmalate dehydrogenase 3, chloroplastic OS=Arabidopsis thaliana OX=3702 GN=IMDH3 PE=1 SV=1 - [LEU33_ARATH]
A0A178WNM1	ATP-dependent Clp protease proteolytic subunit OS=Arabidopsis thaliana OX=3702 GN=AXX17_At1g12820 PE=3 SV=1 - [A0A178WNM1_ARATH]																A0A178VNN5	Uncharacterized protein OS=Arabidopsis thaliana OX=3702 GN=AXX17_At2g32500 PE=4 SV=1 - [A0A178VNN5_ARATH]
A0A1P8B6C5	Proton pump interactor 1 OS=Arabidopsis thaliana OX=3702 GN=PPI1 PE=4 SV=1 - [A0A1P8B6C5_ARATH]																B9DFG0	AT2G39800 protein OS=Arabidopsis thaliana OX=3702 GN=P5CS1 PE=2 SV=1 - [B9DFG0_ARATH]
Q9SZM2	Uncharacterized protein AT4g38220 OS=Arabidopsis thaliana OX=3702 GN=F20D10.340 PE=4 SV=1 - [Q9SZM2_ARATH]																Q8VYV7	3-dehydroquinate synthase, chloroplastic OS=Arabidopsis thaliana OX=3702 GN=DHQS PE=1 SV=1 - [DHQS_ARATH]
P0CZ23	Acyl-coenzyme A oxidase 3, peroxisomal OS=Arabidopsis thaliana OX=3702 GN=ACX3 PE=1 SV=1 - [ACOX3_ARATH]																F4JIM7	Ribophorin II (RPN2) family protein OS=Arabidopsis thaliana OX=3702 GN=HAP6 PE=1 SV=2 - [F4JIM7_ARATH]
A0A1I9LSH2	Carbohydrate-binding-like fold OS=Arabidopsis thaliana OX=3702 GN=At3g62360 PE=4 SV=1 - [A0A1I9LSH2_ARATH]																P42731	Polyadenylate-binding protein 2 OS=Arabidopsis thaliana OX=3702 GN=PAB2 PE=1 SV=1 - [PABP2_ARATH]
F4JYX9	Aleurain-like protease OS=Arabidopsis thaliana OX=3702 GN=ALP PE=3 SV=1 - [F4JYX9_ARATH]																P34790	Peptidyl-prolyl cis-trans isomerase CYP18-3 OS=Arabidopsis thaliana OX=3702 GN=CYP18-3 PE=1 SV=1 - [CP18C_ARATH]
Q9CAF5	ABC transporter I family member 6, chloroplastic OS=Arabidopsis thaliana OX=3702 GN=ABCI6 PE=1 SV=1 - [AB6I_ARATH]																Q9S7W4	AT3g07720/F17A17_6 OS=Arabidopsis thaliana OX=3702 GN=F17A17.6 PE=2 SV=1 - [Q9S7W4_ARATH]
Q8LG77	Isocitrate dehydrogenase [NAD] catalytic subunit 6, mitochondrial OS=Arabidopsis thaliana OX=3702 GN=IDH6 PE=1 SV=2 - [IDH6_ARATH]																F4JP99	Tyrosine transaminase family protein OS=Arabidopsis thaliana OX=3702 GN=CORI3 PE=4 SV=1 - [F4JP99_ARATH]
A0A178VQX2	Uncharacterized protein OS=Arabidopsis thaliana OX=3702 GN=AXX17_At2g07110 PE=4 SV=1 - [A0A178VQX2_ARATH]																C0Z2C0	AT1G56340 protein OS=Arabidopsis thaliana OX=3702 GN=At1g56340 PE=2 SV=1 - [C0Z2C0_ARATH]
A0A178VIY0	Uncharacterized protein OS=Arabidopsis thaliana OX=3702 GN=AXX17_At3g56120 PE=3 SV=1 - [A0A178VIY0_ARATH]																A0A178VNA1	REF1 OS=Arabidopsis thaliana OX=3702 GN=AXX17_At3g26490 PE=3 SV=1 - [A0A178VNA1_ARATH]
A0A1B1W4V3	Acetyl-coenzyme A carboxylase carboxyl transferase subunit beta, chloroplastic OS=Arabidopsis thaliana OX=3702 GN=accD PE=3 SV=1 - [A0A1B1W4V3_ARATH]																O23324	ATP-sulfurylase 3, chloroplastic OS=Arabidopsis thaliana OX=3702 GN=APS3 PE=1 SV=1 - [APS3_ARATH]
F4J5J9	Cysteine proteinases superfamily protein OS=Arabidopsis thaliana OX=3702 GN=At3g45310 PE=3 SV=1 - [F4J5J9_ARATH]																Q9C5L8	Uncharacterized protein At5g13030 OS=Arabidopsis thaliana OX=3702 GN=At5g13030 PE=2 SV=1 - [Q9C5L8_ARATH]
Q93Y07	Galactolipid galactosyltransferase SFR2, chloroplastic OS=Arabidopsis thaliana OX=3702 GN=SFR2 PE=1 SV=1 - [SFR2_ARATH]																P35510	Phenylalanine ammonia-lyase 1 OS=Arabidopsis thaliana OX=3702 GN=PAL1 PE=1 SV=3 - [PAL1_ARATH]
Q94K78	Transmembrane protein OS=Arabidopsis thaliana OX=3702 GN=At2g40765 PE=2 SV=1 - [Q94K78_ARATH]																A0A178WJ13	AK-HSDH I OS=Arabidopsis thaliana OX=3702 GN=AXX17_At1g31850 PE=4 SV=1 - [A0A178WJ13_ARATH]
F4IZ56	Initiation factor 4F subunit (DUF1350) OS=Arabidopsis thaliana OX=3702 GN=At3g43540 PE=4 SV=1 - [F4IZ56_ARATH]																A0A178VUH8	DPE2 OS=Arabidopsis thaliana OX=3702 GN=AXX17_At2g38000 PE=4 SV=1 - [A0A178VUH8_ARATH]
																	A0A178UQ41	Emb2734 OS=Arabidopsis thaliana OX=3702 GN=AXX17_At5g19740 PE=4 SV=1 - [A0A178UQ41_ARATH]
																	A0A1P8BFI1	UDP-glucuronic acid decarboxylase 3 OS=Arabidopsis thaliana OX=3702 GN=UXS3 PE=4 SV=1 - [A0A1P8BFI1_ARATH]
																	Q9M2W2	Glutathione S-transferase L2, chloroplastic OS=Arabidopsis thaliana OX=3702 GN=GSTL2 PE=2 SV=1 - [GSTL2_ARATH]
																	Q9LK47	AT3g23700/MYM9_3 OS=Arabidopsis thaliana OX=3702 GN=At3g23700 PE=2 SV=1 - [Q9LK47_ARATH]
																	A0A1P8B108	N-acetyl-gamma-glutamyl-phosphate reductase OS=Arabidopsis thaliana OX=3702 GN=At2g19940 PE=3 SV=1 - [A0A1P8B108_ARATH]
																	A0A178UM83	Eukaryotic translation initiation factor 3 subunit L OS=Arabidopsis thaliana OX=3702 GN=AXX17_At5g25660 PE=3 SV=1 - [A0A178UM83_ARATH]
																	A0A178V9W3	Uncharacterized protein OS=Arabidopsis thaliana OX=3702 GN=AXX17_At3g48900 PE=3 SV=1 - [A0A178V9W3_ARATH]
																	Q8H176	Pyruvate kinase OS=Arabidopsis thaliana OX=3702 PE=2 SV=1 - [Q8H176_ARATH]
																	Q9LVW7	Carbamoyl-phosphate synthase small chain, chloroplastic OS=Arabidopsis thaliana OX=3702 GN=CARA PE=1 SV=1 - [CARA_ARATH]
																	F4K0F7	Protein disulfide-isomerase OS=Arabidopsis thaliana OX=3702 GN=PDIL1-4 PE=3 SV=1 - [F4K0F7_ARATH]
																	A0A178WL99	HAP15 OS=Arabidopsis thaliana OX=3702 GN=AXX17_At1g21180 PE=4 SV=1 - [A0A178WL99_ARATH]
																	Q9FM97	Pyruvate kinase OS=Arabidopsis thaliana OX=3702 GN=MCD7.8 PE=2 SV=1 - [Q9FM97_ARATH]
																	P54888	Delta-1-pyrroline-5-carboxylate synthase B OS=Arabidopsis thaliana OX=3702 GN=P5CSB PE=2 SV=1 - [P5CS2_ARATH]
																	Q8LPJ4	ABC transporter E family member 2 OS=Arabidopsis thaliana OX=3702 GN=ABCE2 PE=2 SV=1 - [AB2E_ARATH]
																	F4HS98	Tetratricopeptide repeat (TPR)-like superfamily protein OS=Arabidopsis thaliana OX=3702 GN=At1g01320 PE=1 SV=1 - [F4HS98_ARATH]
																	O82089	Copper transport protein CCH OS=Arabidopsis thaliana OX=3702 GN=CCH PE=1 SV=1 - [CCH_ARATH]
																	Q9FRS9	F22O13.1 OS=Arabidopsis thaliana OX=3702 GN=At1g08530 PE=2 SV=1 - [Q9FRS9_ARATH]
																	Q9M328	AT3G53990 protein OS=Arabidopsis thaliana OX=3702 GN=F5K20_290 PE=2 SV=1 - [Q9M328_ARATH]
																	O23708	Proteasome subunit alpha type-2-A OS=Arabidopsis thaliana OX=3702 GN=PAB1 PE=1 SV=1 - [PSA2A_ARATH]
																	Q38867	Peptidyl-prolyl cis-trans isomerase CYP19-3 OS=Arabidopsis thaliana OX=3702 GN=CYP19-3 PE=2 SV=2 - [CP19C_ARATH]
																	O81494	F9D12.7 protein OS=Arabidopsis thaliana OX=3702 GN=F9D12.7 PE=4 SV=1 - [O81494_ARATH]
																	Q9SIP1	Stress-response A/B barrel domain-containing protein UP3 OS=Arabidopsis thaliana OX=3702 GN=UP3 PE=1 SV=1 - [UP3_ARATH]
																	A0A178WNM1	ATP-dependent Clp protease proteolytic subunit OS=Arabidopsis thaliana OX=3702 GN=AXX17_At1g12820 PE=3 SV=1 - [A0A178WNM1_ARATH]
																	P42760	Glutathione S-transferase F6 OS=Arabidopsis thaliana OX=3702 GN=GSTF6 PE=2 SV=2 - [GSTF6_ARATH]
																	A0A1P8AXD8	Tubulin/FtsZ family protein OS=Arabidopsis thaliana OX=3702 GN=FTSZ2-1 PE=3 SV=1 - [A0A1P8AXD8_ARATH]
																	P52577	Isoflavone reductase homolog P3 OS=Arabidopsis thaliana OX=3702 GN=At1g75280 PE=2 SV=1 - [IFRH_ARATH]
																	Q43314	Glutamate dehydrogenase 1 OS=Arabidopsis thaliana OX=3702 GN=GDH1 PE=2 SV=1 - [DHE1_ARATH]
																	Q9LFJ8	UDP-glycosyltransferase 78D2 OS=Arabidopsis thaliana OX=3702 GN=UGT78D2 PE=2 SV=1 - [U78D2_ARATH]
																	A0A178UD50	PKT2 OS=Arabidopsis thaliana OX=3702 GN=AXX17_At5g47550 PE=3 SV=1 - [A0A178UD50_ARATH]
																	Q9FKA5	Uncharacterized protein At5g39570 OS=Arabidopsis thaliana OX=3702 GN=At5g39570 PE=1 SV=1 - [Y5957_ARATH]
																	A0A178VGY2	Guanosine nucleotide diphosphate dissociation inhibitor OS=Arabidopsis thaliana OX=3702 GN=AXX17_At3g54320 PE=3 SV=1 - [A0A178VGY2_ARATH]
																	A0A178WM08	ATB2 OS=Arabidopsis thaliana OX=3702 GN=AXX17_At1g53790 PE=4 SV=1 - [A0A178WM08_ARATH]
																	A0A178W1P7	KAS III OS=Arabidopsis thaliana OX=3702 GN=AXX17_At1g55920 PE=3 SV=1 - [A0A178W1P7_ARATH]
																	Q8LDI4	Quinone oxidoreductase-like protein OS=Arabidopsis thaliana OX=3702 PE=2 SV=1 - [Q8LDI4_ARATH]
																	A0A1P8B345	UDP-XYL synthase 6 OS=Arabidopsis thaliana OX=3702 GN=UXS6 PE=4 SV=1 - [A0A1P8B345_ARATH]
																	Q8GSJ1	ATP phosphoribosyltransferase 2, chloroplastic OS=Arabidopsis thaliana OX=3702 GN=HISN1B PE=1 SV=1 - [HIS1B_ARATH]
																	A0A1P8BG38	Glucose-6-phosphate isomerase OS=Arabidopsis thaliana OX=3702 GN=MJB21.12 PE=3 SV=1 - [A0A1P8BG38_ARATH]
																	Q39230	Serine--tRNA ligase, cytoplasmic OS=Arabidopsis thaliana OX=3702 GN=At5g27470 PE=2 SV=1 - [SYSC_ARATH]
																	A0A178ULN2	Uncharacterized protein OS=Arabidopsis thaliana OX=3702 GN=AXX17_At5g65040 PE=4 SV=1 - [A0A178ULN2_ARATH]
																	A0A178W7J8	Uncharacterized protein OS=Arabidopsis thaliana OX=3702 GN=AXX17_At1g70440 PE=4 SV=1 - [A0A178W7J8_ARATH]
																	Q570B4	3-ketoacyl-CoA synthase 10 OS=Arabidopsis thaliana OX=3702 GN=FDH PE=1 SV=2 - [KCS10_ARATH]
																	O65202	Peroxisomal acyl-coenzyme A oxidase 1 OS=Arabidopsis thaliana OX=3702 GN=ACX1 PE=1 SV=1 - [ACOX1_ARATH]
																	Q9SQT8	Bifunctional 3-dehydroquinate dehydratase/shikimate dehydrogenase, chloroplastic OS=Arabidopsis thaliana OX=3702 GN=EMB3004 PE=1 SV=1 - [DHQSD_ARATH]
																	P55217	Cystathionine gamma-synthase 1, chloroplastic OS=Arabidopsis thaliana OX=3702 GN=CGS1 PE=1 SV=3 - [CGS1_ARATH]
																	Q9SZM2	Uncharacterized protein AT4g38220 OS=Arabidopsis thaliana OX=3702 GN=F20D10.340 PE=4 SV=1 - [Q9SZM2_ARATH]
																	A0A178VM60	Zeta-carotene desaturase OS=Arabidopsis thaliana OX=3702 GN=AXX17_At3g04350 PE=3 SV=1 - [A0A178VM60_ARATH]
																	A0A178V400	Eukaryotic translation initiation factor 3 subunit A OS=Arabidopsis thaliana OX=3702 GN=AXX17_At4g12910 PE=3 SV=1 - [A0A178V400_ARATH]
																	A0A178WJB0	VALRS OS=Arabidopsis thaliana OX=3702 GN=AXX17_At1g15220 PE=3 SV=1 - [A0A178WJB0_ARATH]
																	A0A1P8BEG1	Insulinase (Peptidase family M16) family protein OS=Arabidopsis thaliana OX=3702 GN=SPP PE=4 SV=1 - [A0A1P8BEG1_ARATH]
																	A0A178WJP3	PUR4 OS=Arabidopsis thaliana OX=3702 GN=AXX17_At1g68640 PE=3 SV=1 - [A0A178WJP3_ARATH]
																	A0A178VKH1	Clustered mitochondria protein homolog OS=Arabidopsis thaliana OX=3702 GN=AXX17_At3g46560 PE=3 SV=1 - [A0A178VKH1_ARATH]
																	P92974	Ubiquitin-activating enzyme E1 2 OS=Arabidopsis thaliana OX=3702 GN=UBA2 PE=1 SV=1 - [UBE12_ARATH]
																	B7T504	Putative ATP-dependent Clp protease proteolytic subunit (Fragment) OS=Arabidopsis thaliana OX=3702 PE=4 SV=1 - [B7T504_ARATH]
																	Q9LXX5	PsbP domain-containing protein 6, chloroplastic OS=Arabidopsis thaliana OX=3702 GN=PPD6 PE=1 SV=1 - [PPD6_ARATH]
																	Q9SI71	F23N19.15 OS=Arabidopsis thaliana OX=3702 PE=4 SV=1 - [Q9SI71_ARATH]
																	Q9SW33	Thylakoid lumenal 17.9 kDa protein, chloroplastic OS=Arabidopsis thaliana OX=3702 GN=At4g24930 PE=1 SV=1 - [TL1Y_ARATH]
																	B9DGS3	Eukaryotic translation initiation factor 3 subunit I OS=Arabidopsis thaliana OX=3702 GN=At2g46280 PE=2 SV=1 - [B9DGS3_ARATH]
																	Q42546	SAL1 phosphatase OS=Arabidopsis thaliana OX=3702 GN=SAL1 PE=1 SV=1 - [DPNP1_ARATH]
																	Q9M0A7	Gamma-glutamyl peptidase 1 OS=Arabidopsis thaliana OX=3702 GN=GGP1 PE=1 SV=1 - [GGP1_ARATH]
																	A0A178U8H7	BTR1S OS=Arabidopsis thaliana OX=3702 GN=AXX17_At5g03870 PE=4 SV=1 - [A0A178U8H7_ARATH]
																	Q9LMK7	Ran-binding protein 1 homolog a OS=Arabidopsis thaliana OX=3702 GN=RANBP1A PE=1 SV=1 - [RBP1A_ARATH]
																	A0A1I9LQK7	Cystathionine beta-lyase OS=Arabidopsis thaliana OX=3702 GN=CBL PE=3 SV=1 - [A0A1I9LQK7_ARATH]
																	Q9LVT8	RGG repeats nuclear RNA binding protein C OS=Arabidopsis thaliana OX=3702 GN=RGGC PE=1 SV=1 - [RGGC_ARATH]
																	A0A178W3W2	Uncharacterized protein OS=Arabidopsis thaliana OX=3702 GN=AXX17_At1g30020 PE=3 SV=1 - [A0A178W3W2_ARATH]
																	F4J2B4	Proteasome component (PCI) domain protein OS=Arabidopsis thaliana OX=3702 GN=At3g02200 PE=1 SV=1 - [F4J2B4_ARATH]
																	A0A178UDK3	NSP5 OS=Arabidopsis thaliana OX=3702 GN=AXX17_At5g46720 PE=4 SV=1 - [A0A178UDK3_ARATH]
																	Q9LP45	26S proteasome non-ATPase regulatory subunit 11 homolog OS=Arabidopsis thaliana OX=3702 GN=RPN6 PE=1 SV=1 - [PSD11_ARATH]
																	Q8LG77	Isocitrate dehydrogenase [NAD] catalytic subunit 6, mitochondrial OS=Arabidopsis thaliana OX=3702 GN=IDH6 PE=1 SV=2 - [IDH6_ARATH]
																	P52901	Pyruvate dehydrogenase E1 component subunit alpha-1, mitochondrial OS=Arabidopsis thaliana OX=3702 GN=E1 ALPHA PE=1 SV=2 - [ODPA1_ARATH]
																	A0A178WDK8	Uncharacterized protein OS=Arabidopsis thaliana OX=3702 GN=AXX17_At1g22490 PE=4 SV=1 - [A0A178WDK8_ARATH]
																	A0A178UKP8	ORP3C OS=Arabidopsis thaliana OX=3702 GN=AXX17_At5g58830 PE=3 SV=1 - [A0A178UKP8_ARATH]
																	Q9C5Z2	Eukaryotic translation initiation factor 3 subunit H OS=Arabidopsis thaliana OX=3702 GN=TIF3H1 PE=1 SV=2 - [EIF3H_ARATH]
																	A0A178W8K1	Chorismate synthase OS=Arabidopsis thaliana OX=3702 GN=AXX17_At1g42970 PE=3 SV=1 - [A0A178W8K1_ARATH]
																	Q9ZVA5	EP1-like glycoprotein 4 OS=Arabidopsis thaliana OX=3702 GN=At1g78860 PE=3 SV=1 - [EP1L4_ARATH]
																	Q8RWB6	Putative serine protease-like protein OS=Arabidopsis thaliana OX=3702 GN=At4g17100 PE=2 SV=1 - [Q8RWB6_ARATH]
																	A0A178VFP8	CP29 OS=Arabidopsis thaliana OX=3702 GN=AXX17_At3g47850 PE=4 SV=1 - [A0A178VFP8_ARATH]
																	A0A178W0Z8	Uncharacterized protein OS=Arabidopsis thaliana OX=3702 GN=AXX17_At2g37780 PE=4 SV=1 - [A0A178W0Z8_ARATH]
																	Q9LXJ0	Cell division protein FtsZ homolog 2-2, chloroplastic OS=Arabidopsis thaliana OX=3702 GN=FTSZ2-2 PE=1 SV=1 - [FTZ22_ARATH]
																	P24102	Peroxidase 22 OS=Arabidopsis thaliana OX=3702 GN=PER22 PE=1 SV=2 - [PER22_ARATH]
																	A0A178UCQ0	PGL3 OS=Arabidopsis thaliana OX=3702 GN=AXX17_At5g24240 PE=4 SV=1 - [A0A178UCQ0_ARATH]
																	Q8VXZ7	Alpha-galactosidase 3 OS=Arabidopsis thaliana OX=3702 GN=AGAL3 PE=1 SV=1 - [AGAL3_ARATH]
																	Q9SAB3	Polyadenylate-binding protein RBP45B OS=Arabidopsis thaliana OX=3702 GN=RBP45B PE=1 SV=1 - [RB45B_ARATH]
																	A0A178VWD8	Acyl-[acyl-carrier-protein] desaturase OS=Arabidopsis thaliana OX=3702 GN=AXX17_At2g41230 PE=3 SV=1 - [A0A178VWD8_ARATH]
																	A0A178W6E8	UGT78D1 OS=Arabidopsis thaliana OX=3702 GN=AXX17_At1g31020 PE=4 SV=1 - [A0A178W6E8_ARATH]
																	P93031	GDP-mannose 4,6 dehydratase 2 OS=Arabidopsis thaliana OX=3702 GN=MUR1 PE=1 SV=3 - [GMD2_ARATH]
																	Q38885	Preprotein translocase subunit SCY1, chloroplastic OS=Arabidopsis thaliana OX=3702 GN=SCY1 PE=1 SV=2 - [SCY1_ARATH]
																	A0A178VPK8	THIC OS=Arabidopsis thaliana OX=3702 GN=AXX17_At2g25890 PE=3 SV=1 - [A0A178VPK8_ARATH]
																	A0A178V3D8	SQD1 OS=Arabidopsis thaliana OX=3702 GN=AXX17_At4g37850 PE=4 SV=1 - [A0A178V3D8_ARATH]
																	Q9LKR8	Rubisco accumulation factor 1.1, chloroplastic OS=Arabidopsis thaliana OX=3702 GN=RAF1.1 PE=1 SV=1 - [RAF1_ARATH]
																	A0A178UBY8	ATP-dependent 6-phosphofructokinase OS=Arabidopsis thaliana OX=3702 GN=PFK PE=3 SV=1 - [A0A178UBY8_ARATH]
																	W8PUU0	Glycosyltransferase (Fragment) OS=Arabidopsis thaliana OX=3702 GN=AT3G16520 PE=2 SV=1 - [W8PUU0_ARATH]
																	F4KEK8	Proteasome component (PCI) domain protein OS=Arabidopsis thaliana OX=3702 GN=MRA19.2 PE=1 SV=1 - [F4KEK8_ARATH]
																	Q9FLQ4	Dihydrolipoyllysine-residue succinyltransferase component of 2-oxoglutarate dehydrogenase complex 1, mitochondrial OS=Arabidopsis thaliana OX=3702 GN=At5g55070 PE=1 SV=1 - [ODO2A_ARATH]
																	A0A178VP87	Aspartate aminotransferase OS=Arabidopsis thaliana OX=3702 GN=AXX17_At2g27120 PE=4 SV=1 - [A0A178VP87_ARATH]
																	F4KFD7	26S proteasome regulatory subunit, putative (RPN5) OS=Arabidopsis thaliana OX=3702 GN=EMB2107 PE=4 SV=1 - [F4KFD7_ARATH]
																	O48676	UDP-glycosyltransferase 74B1 OS=Arabidopsis thaliana OX=3702 GN=UGT74B1 PE=1 SV=1 - [U74B1_ARATH]
																	O48802	Protein CLMP1 OS=Arabidopsis thaliana OX=3702 GN=CLMP1 PE=1 SV=1 - [PHOX2_ARATH]
																	Q9LF04	Stearoyl-[acyl-carrier-protein] 9-desaturase 1, chloroplastic OS=Arabidopsis thaliana OX=3702 GN=S-ACP-DES1 PE=1 SV=1 - [STAD1_ARATH]
																	Q9LV21	T-complex protein 1 subunit delta OS=Arabidopsis thaliana OX=3702 GN=CCT4 PE=1 SV=1 - [TCPD_ARATH]
																	Q3MK93	Uncharacterized protein OS=Arabidopsis thaliana OX=3702 PE=2 SV=1 - [Q3MK93_ARATH]
																	Q9FLW9	Plastidial pyruvate kinase 2 OS=Arabidopsis thaliana OX=3702 GN=PKP2 PE=1 SV=1 - [PKP2_ARATH]
																	F4K5E7	Alpha-mannosidase OS=Arabidopsis thaliana OX=3702 GN=MAC12.38 PE=3 SV=1 - [F4K5E7_ARATH]
																	A0A178V631	MFP2 OS=Arabidopsis thaliana OX=3702 GN=AXX17_At3g06740 PE=3 SV=1 - [A0A178V631_ARATH]
																	A0A178UAR1	Uncharacterized protein OS=Arabidopsis thaliana OX=3702 GN=AXX17_At5g02110 PE=4 SV=1 - [A0A178UAR1_ARATH]
																	F4J7I2	Ubiquitin-specific protease 13 OS=Arabidopsis thaliana OX=3702 GN=UBP13 PE=3 SV=1 - [F4J7I2_ARATH]
																	A0A178WHX8	Uncharacterized protein OS=Arabidopsis thaliana OX=3702 GN=AXX17_At1g36990 PE=4 SV=1 - [A0A178WHX8_ARATH]
																	Q9T0G2	Cytochrome c-2 OS=Arabidopsis thaliana OX=3702 GN=CYTC-2 PE=1 SV=1 - [CYC2_ARATH]
																	A8MQL0	Ribosomal protein PSRP-3/Ycf65 OS=Arabidopsis thaliana OX=3702 GN=PSRP3 PE=4 SV=1 - [A8MQL0_ARATH]
																	Q0WR36	Uncharacterized protein At3g29185 (Fragment) OS=Arabidopsis thaliana OX=3702 GN=At3g29185 PE=2 SV=1 - [Q0WR36_ARATH]
																	A0A178WA54	SS2 OS=Arabidopsis thaliana OX=3702 GN=AXX17_At1g68370 PE=4 SV=1 - [A0A178WA54_ARATH]
																	F4JRV2	Superoxide dismutase OS=Arabidopsis thaliana OX=3702 GN=FSD1 PE=3 SV=1 - [F4JRV2_ARATH]
																	Q94JR4	AT4g29590/T16L4_100 OS=Arabidopsis thaliana OX=3702 PE=2 SV=1 - [Q94JR4_ARATH]
																	Q8GW90	Transmembrane protein OS=Arabidopsis thaliana OX=3702 GN=At5g09995 PE=2 SV=1 - [Q8GW90_ARATH]
																	A0A178WHC8	Uncharacterized protein OS=Arabidopsis thaliana OX=3702 GN=AXX17_At1g71600 PE=4 SV=1 - [A0A178WHC8_ARATH]
																	A0A178V7J5	ATSCX OS=Arabidopsis thaliana OX=3702 GN=AXX17_At3g46220 PE=3 SV=1 - [A0A178V7J5_ARATH]
																	O04209	Clathrin light chain 2 OS=Arabidopsis thaliana OX=3702 GN=CLC2 PE=1 SV=1 - [CLC2_ARATH]
																	A0A1P8AZS7	Thioredoxin reductase OS=Arabidopsis thaliana OX=3702 GN=NTRA PE=3 SV=1 - [A0A1P8AZS7_ARATH]
																	A0A178VK27	Uncharacterized protein OS=Arabidopsis thaliana OX=3702 GN=AXX17_At3g54270 PE=4 SV=1 - [A0A178VK27_ARATH]
																	A0A178UCY2	GSTT1 OS=Arabidopsis thaliana OX=3702 GN=AXX17_At5g38960 PE=4 SV=1 - [A0A178UCY2_ARATH]
																	A0A1I9LL73	Like SEX4 1 OS=Arabidopsis thaliana OX=3702 GN=LSF1 PE=4 SV=1 - [A0A1I9LL73_ARATH]
																	A0A178UIF2	FLA1 OS=Arabidopsis thaliana OX=3702 GN=AXX17_At5g54890 PE=4 SV=1 - [A0A178UIF2_ARATH]
																	Q96511	Peroxidase 69 OS=Arabidopsis thaliana OX=3702 GN=PER69 PE=1 SV=1 - [PER69_ARATH]
																	A0A178WEJ5	WIN1 OS=Arabidopsis thaliana OX=3702 GN=AXX17_At1g75450 PE=3 SV=1 - [A0A178WEJ5_ARATH]
																	A0A178UE30	Uncharacterized protein OS=Arabidopsis thaliana OX=3702 GN=AXX17_At5g09600 PE=4 SV=1 - [A0A178UE30_ARATH]
																	Q8LBG6	Putative NADPH dependent mannose 6-phosphate reductase OS=Arabidopsis thaliana OX=3702 PE=2 SV=1 - [Q8LBG6_ARATH]
																	O22265	Signal recognition particle 43 kDa protein, chloroplastic OS=Arabidopsis thaliana OX=3702 GN=CAO PE=1 SV=2 - [SR43C_ARATH]
																	F4HS76	Actin-like ATPase superfamily protein OS=Arabidopsis thaliana OX=3702 GN=NHO1 PE=4 SV=1 - [F4HS76_ARATH]
																	Q9M084	Aspartate--tRNA ligase 2, cytoplasmic OS=Arabidopsis thaliana OX=3702 GN=IBI1 PE=1 SV=1 - [SYDC2_ARATH]
																	A0A178VC43	LOS4 OS=Arabidopsis thaliana OX=3702 GN=AXX17_At3g47510 PE=4 SV=1 - [A0A178VC43_ARATH]
																	A0A178V9N8	Cysteine synthase OS=Arabidopsis thaliana OX=3702 GN=AXX17_At3g54160 PE=3 SV=1 - [A0A178V9N8_ARATH]
																	Q9S850	Sulfite oxidase OS=Arabidopsis thaliana OX=3702 GN=SOX PE=1 SV=1 - [SUOX_ARATH]
																	F4JYC0	Adenylate kinase family protein OS=Arabidopsis thaliana OX=3702 GN=At5g35170 PE=3 SV=1 - [F4JYC0_ARATH]
																	A0A178UW25	Uncharacterized protein OS=Arabidopsis thaliana OX=3702 GN=AXX17_At4g22380 PE=4 SV=1 - [A0A178UW25_ARATH]
																	A0A178W6B8	PARL1 OS=Arabidopsis thaliana OX=3702 GN=AXX17_At1g43030 PE=4 SV=1 - [A0A178W6B8_ARATH]
																	B9DHX2	Phenylalanine ammonia-lyase (Fragment) OS=Arabidopsis thaliana OX=3702 GN=At3g53260 PE=2 SV=1 - [B9DHX2_ARATH]
																	A0A178UNK3	OVA2 OS=Arabidopsis thaliana OX=3702 GN=AXX17_At5g47750 PE=3 SV=1 - [A0A178UNK3_ARATH]
																	Q8VY88	Protein LHCP TRANSLOCATION DEFECT OS=Arabidopsis thaliana OX=3702 GN=LTD PE=1 SV=1 - [LTD_ARATH]
																	Q9SCK3	Chloroplastic import inner membrane translocase subunit HP30-1 OS=Arabidopsis thaliana OX=3702 GN=HP30-1 PE=1 SV=1 - [HP301_ARATH]
																	A0A178USM3	FLA2 OS=Arabidopsis thaliana OX=3702 GN=AXX17_At4g14360 PE=4 SV=1 - [A0A178USM3_ARATH]

## Sheet: Repeat 2
GFP-MRF7 vs Col-0 wt																	GFP-deltaMRF7 vs Col-0wt
UniProt accession	Name																UniProt accession	Name
A0A1P8AZT2	Uncharacterized protein OS=Arabidopsis thaliana OX=3702 GN=At2g24140 PE=4 SV=1 - [A0A1P8AZT2_ARATH]																Q9ZUH9	Expressed protein OS=Arabidopsis thaliana OX=3702 GN=At2g24140 PE=2 SV=2 - [Q9ZUH9_ARATH]
P49637	60S ribosomal protein L27a-3 OS=Arabidopsis thaliana OX=3702 GN=RPL27AC PE=2 SV=2 - [R27A3_ARATH]																Q39054	Molybdopterin biosynthesis protein CNX1 OS=Arabidopsis thaliana OX=3702 GN=CNX1 PE=1 SV=2 - [CNX1_ARATH]
A0A178ULN2	Uncharacterized protein OS=Arabidopsis thaliana OX=3702 GN=AXX17_At5g65040 PE=4 SV=1 - [A0A178ULN2_ARATH]																A0A178ULN2	Uncharacterized protein OS=Arabidopsis thaliana OX=3702 GN=AXX17_At5g65040 PE=4 SV=1 - [A0A178ULN2_ARATH]
P51419	60S ribosomal protein L27-3 OS=Arabidopsis thaliana OX=3702 GN=RPL27C PE=2 SV=2 - [RL273_ARATH]																A0A178WBL6	SOP1 OS=Arabidopsis thaliana OX=3702 GN=AXX17_At1g10920 PE=4 SV=1 - [A0A178WBL6_ARATH]
Q9SRX2	60S ribosomal protein L19-1 OS=Arabidopsis thaliana OX=3702 GN=RPL19A PE=2 SV=1 - [RL191_ARATH]																A0A178V911	BEN1 OS=Arabidopsis thaliana OX=3702 GN=AXX17_At3g36560 PE=4 SV=1 - [A0A178V911_ARATH]
O23515	60S ribosomal protein L15-1 OS=Arabidopsis thaliana OX=3702 GN=RPL15A PE=2 SV=1 - [RL151_ARATH]																Q94BT0	Sucrose-phosphate synthase 1 OS=Arabidopsis thaliana OX=3702 GN=SPS1 PE=1 SV=1 - [SPSA1_ARATH]
A0A1P8BCY2	Myosin family protein with Dil OS=Arabidopsis thaliana OX=3702 GN=XIK PE=1 SV=1 - [A0A1P8BCY2_ARATH]																O23140	AP-2 complex subunit mu OS=Arabidopsis thaliana OX=3702 GN=AP2M PE=1 SV=1 - [AP2M_ARATH]
P61847	50S ribosomal protein L32, chloroplastic OS=Arabidopsis thaliana OX=3702 GN=rpl32 PE=3 SV=2 - [RK32_ARATH]																Q9LI74	Protein CHUP1, chloroplastic OS=Arabidopsis thaliana OX=3702 GN=CHUP1 PE=1 SV=1 - [CHUP1_ARATH]
O64490	Eukaryotic translation initiation factor 2 gamma subunit OS=Arabidopsis thaliana OX=3702 GN=EIF2 GAMMA PE=2 SV=1 - [O64490_ARATH]																A0A178UAN0	Uncharacterized protein OS=Arabidopsis thaliana OX=3702 GN=AXX17_At5g40020 PE=4 SV=1 - [A0A178UAN0_ARATH]
																	F4J622	With no lysine (K) kinase 1 OS=Arabidopsis thaliana OX=3702 GN=WNK1 PE=1 SV=1 - [F4J622_ARATH]
																	Q9FNM5	Translation factor GUF1 homolog, chloroplastic OS=Arabidopsis thaliana OX=3702 GN=At5g08650 PE=1 SV=2 - [GUFP_ARATH]
																	A0A178UNL7	SPP OS=Arabidopsis thaliana OX=3702 GN=AXX17_At5g40240 PE=4 SV=1 - [A0A178UNL7_ARATH]
																	A0A178WCV7	Uncharacterized protein OS=Arabidopsis thaliana OX=3702 GN=AXX17_At1g49650 PE=4 SV=1 - [A0A178WCV7_ARATH]
																	A0A178VK33	NTMC2TYPE4 OS=Arabidopsis thaliana OX=3702 GN=AXX17_At3g55310 PE=4 SV=1 - [A0A178VK33_ARATH]
																	A0A178VJE3	PYRB OS=Arabidopsis thaliana OX=3702 GN=AXX17_At3g21670 PE=3 SV=1 - [A0A178VJE3_ARATH]
																	A0A1P8B7P6	Protein kinase superfamily protein OS=Arabidopsis thaliana OX=3702 GN=ACDO1 PE=4 SV=1 - [A0A1P8B7P6_ARATH]
																	A0A097PQG1	ABC1-like kinase (Fragment) OS=Arabidopsis thaliana OX=3702 PE=2 SV=1 - [A0A097PQG1_ARATH]
																	A0A178VII1	PAO OS=Arabidopsis thaliana OX=3702 GN=AXX17_At3g38700 PE=4 SV=1 - [A0A178VII1_ARATH]
																	O81283	Translocase of chloroplast 159, chloroplastic OS=Arabidopsis thaliana OX=3702 GN=TOC159 PE=1 SV=1 - [TC159_ARATH]
