# Supplementary material for: Arabidopsis thaliana myosin XIK is recruited to the Golgi through interaction with a MyoB receptor
Source: Commun Biol. 2021 Oct 13;4:1182. doi: 10.1038/s42003-021-02700-2 (PMC8514473; doi:10.1038/s42003-021-02700-2)
Supplement: Supplementary file 6 — Supplementary Data 4 [file 42003_2021_2700_MOESM6_ESM.xlsx]

## Sheet: Fig 5c
	GFP-MRF7 + ST-CFP			RFP-XIK tail + ST-CFP					ST-CFP + GFP-MRF7 + RFP-XIKtail	% Golgi localisation
Repeat	% Golgi localisation			Repeat	% Golgi localisation				Repeat	GFP-MRF7	RFP-XIKtail
1	0			1	0				1	100	66.6667
	0				0					100	80
	61.2903				0					0	0
	21.7391				0					100	25
	0				0					88.8889	22.2222
	85.7143				0					100	25
	13.3333				0					57.8947	15.7895
	0				0					88.2353	47.0588
	0				0					22.2222	0
	0				0					0	0
2	0			2	0				2	100	87.5
	100				0					0	0
	76.4706				0					100	100
	14.2857				0					100	0
	77.7778				0					70	20
	82.3529				0					50	0
	59.0909				0					0	0
	78.3784				0					24	0
	40				0					100	27.2727
	70				0					20	0
3	0			3	0				3	100	100
	0				0					50	50
	3.22581				0					100	66.6667
	0				0					0	0
	0				0					100	100
	0				0					89.7436	43.5897
	0				0					100	100
	0				0					100	100
	0				0					0	0
	0				0					0	0

## Sheet: Fig 7b
	st-cfp + gfp-mrf7				st-cfp + rfp-xi1 tail			st-cfp + gfp-mrf7 + rfp-xi1 tail	% of Golgi localisation
Repeat	% of Golgi localisation			Repeat	% of Golgi localisation			Repeat	GFP-MRF7	RFP-MYA1tail
1	60.8696			1	0			1	0	0
	12.1212				0				0	0
	57.8947				0				0	0
	20				0				50	0
	67.4419				0				0	0
	0				0				90.9091	50
	25				0				93.3333	73.3333
	0				0				0	0
	73.6842				0				100	33.3333
	0				0				80	0
2	25.9259			2	0			2	0	0
	0				0				100	0
	0				0				100	40
	0				0				100	75
	0				0				93.75	50
	0				0				0	0
	15.3846				0				0	0
	0				0				12.5	0
	0				0				66.6667	33.3333
	0				0				0	0
3	0			3	0			3	100	0
	0				0				100	100
	0				0				100	0
	100				0				66.6667	0
	0				0				0	0
	0				0				90.9091	0
	0				0				12.8205	5.12821
	0				0				100	33.3333
	0				0				100	0
	0				0				0	0

## Sheet: Fig 7d
	st-cfp + gfp-mrf7			st-cfp + rfp-xia tail		st-cfp + gfp-mrf7 + rfp-xia tail	% of Golgi localisation
Repeat	% of Golgi localisation		Repeat	% of Golgi localisation		Repeat	GFP-MRF7	RFP-XIAtail
1	60.8696		1	0		1	0	0
	12.1212			0			0	0
	57.8947			0			37.931	0
	20			0			6.45161	0
	67.4419			0			12.5	0
	0			0			0	0
	25			0			0	0
	0			0			39.3939	0
	73.6842			0			0	0
	0			0			72.7273	0
2	25.9259		2	0		2	0	0
	0			0			36.3636	0
	0			0			0	0
	0			0			100	0
	0			0			66.6667	0
	0			0			0	0
	15.3846			0			27.2727	0
	0			0			12	0
	0			0			0	0
	0			0			0	0
3	0		3	0		3	0	0
	0			0			0	0
	0			0			50	0
	100			0			0	0
	0			0			0	0
	0			0			85	0
	0			0			25	0
	0			0			30	0
	0			0			57.1429	0
	0			0			20	0
