# Supplementary material for: Arabidopsis thaliana myosin XIK is recruited to the Golgi through interaction with a MyoB receptor
Source: Commun Biol. 2021 Oct 13;4:1182. doi: 10.1038/s42003-021-02700-2 (PMC8514473; doi:10.1038/s42003-021-02700-2)
Supplement: Supplementary file 7 — Supplementary Data 5 [file 42003_2021_2700_MOESM7_ESM.xlsx]

## Sheet: Fig 6
Sample	Repeat	Lifetime (ns)		Sample	Repeat	Lifetime (ns)		Sample	Repeat	Cytoplasmic lifetime (ns)		Sample	Repeat	Cytoplasmic lifetime (ns)			Sample	Repeat	Lifetime (ns)		Sample	Repeat	Lifetime (ns)			Sample	Repeat	Lifetime (ns)			Sample	Repeat	Lifetime (ns)			Sample	Repeat	Cytoplasmic lifetime (ns)			Sample	Repeat	Cytoplasmic lifetime (ns)				Sample	Repeat	Lifetime (ns)
GFP-MRF7 (G)	1	2.2		GFP-MRF7 + RFPXIKtail (G)	1	2.2		GFP-MRF7 (C)	1	2.4		GFP-MRF7 + RFPXIKtail (C)	1	2.4			GRIP-GFP	1	2.3		GRIP-GFP + RFPARL1	1	2.1			GFP-deltaMRF7 (G)	1	2.4			GFP-deltaMRF7 + RFP-XIKtail (G)	1	2.4			GFP-deltaMRF7 (C)	1	2.4			GFP-deltaMRF7 + RFP-XIKtail (C)	1	2.5				ST-GFP	1	2.5
		2.2				2.2				2.4				2.3					2.3				2.1					2.4					2.3					2.4					2.5						2.5
		2.2				2.2				2.5				2.3					2.4				2.1					2.3					2.4					2.4					2.4						2.5
		2.4				2.2				2.4				2.3					2.4				2.1					2.4					2.4					2.4					2.3						2.6
		2.3				2.2			2	2.4			2	2.4					2.3				2.2					2.3					2.4					2.4				2	2.4						2.6
		2.4				2.1				2.5				2.3					2.3				2					2.4					2.3				2	2.5					2.5						2.6
		2.4				2.1				2.4				2.4					2.3				2					2.3					2.3					2.4					2.4						2.6
		2.4				2.2				2.4			3	2.4					2.3				2					2.3					2.4					2.5					2.4						2.4
		2.3				2.2			3	2.5				2.3					2.3				2.1					2.4					2.4					2.5				3	2.4						2.4
		2.3				2.2				2.4				2.3					2.4				2.1					2.4					2.4				3	2.5					2.5						1.3
	2	2.4				2.2				2.5				2.3					2.3				2.2					2.5					2.4					2.5					2.5						2.4
		2.3				2.2				2.4			4	2.3					2.4				2					2.4					2.4					2.4					2.4						2.3
		2.5				2.1			4	2.4				2.4					2.3				2					2.4					2.5					2.5											2.3
		2.5				2.1				2.4				2.3					2.3				2					2.4					2.3																2.3
		2.4				2.2				2.5				2.4					2.4				2					2.4					2.4																2.4
		2.5				2.2				2.5									2.4				2					2.4					2.3																2.6
		2.4			2	2.2													2.3				2					2.3					2.3																2.5
		2.4				2.3													2.3				2.1					2.4					2.4																2.5
		2.4				2.2													2.2				2					2.4					2.3																2.5
		2.4				2.2													2.3				1.9					2.4					2.4																2.5
		2.5				2.3													2.4				2.2					2.3					2.4																2.4
		2.4				2.2													2.3				2					2.3					2.3																2.4
		2.3				2.2													2.3			2	2					2.4					2.3																2.5
		2.3				2.2													2.3				2.1					2.2					2.3																2.4
		2.3				2.2													2.4				2					2.2					2.3																2.4
		2.3				2.3													2.3				2.2					2.4					2.3																2.3
		2.3				2.5													2.2				2.1					2.4					2.3																2.3
		2.3				2.2													2.2				2.1					2.2					2.3																2.4
		2.4				2.3													2.2				2					2.2					2.3																2.2
		2.3				2.3													2.3				2.2					2.3					2.4																2.4
		2.5				2.3													2.4				2.1					2.3					2.4																2.6
		2.3				2.3													2.3				2.1					2.4					2.4																2.6
		2.4				2.3													2.3				2.1					2.4					2.3																2.4
		2.4				2.3													2.3				1.9					2.4					2.3																2.4
		2.5				2.3													2.3				1.9					2.4					2.4																2.4
	3	2.4				2.2													2.2				1.9					2.4					2.4																2.4
		2.4				2.2													2.3				2					2.4				2	2.4																2.4
		2.4				2.2													2.3				2.1					2.3					2.4																2.4
		2.4			3	2.3													2.3				2.1					2.3					2.4																2.4
		2.5				2.3													2.3				2.1					2.3					2.4																2.3
		2.4				2.3													2.3				2.1					2.3					2.4																2.3
		2.5				2.2													2.3				2					2.4					2.4																2.3
		2.5				2.2												2	2.4				2					2.4					2.4																2.3
		2.5				2.4													2.2				2.1				2	2.4					2.4																2.3
		2.4				2.3													2.3				2.1					2.5					2.4																2.2
		2.4				2.3													2.2				2					2.5					2.4																2.3
		2.5				2.2													2.2			3	2.2					2.5					2.4																2.3
		2.4				2.3													2.2				2					2.5					2.4															2	2.3
		2.4				2.2													2.3				2					2.4					2.5																2.2
		2.4				2.3													2.3				2					2.4					2.5																2.3
		2.5				2.2													2.3				2					2.4					2.4																2.3
		2.4				2.3													2.3				2.1					2.4					2.5																2.3
		2.6				2.3													2.3				2					2.3					2.4																2.2
		2.5				2.3													2.4				2.1					2.4					2.4																2.4
		2.5				2.3													2.5				2.1					2.3					2.4																2.3
		2.3				2.3													2.2				2.2					2.2					2.4																2.3
		2.3				2.3													2.3				2.1					2.3					2.4																2.3
		2.4				2.3													2.3				1.9					2.3					2.4																2.3
	4	2.4				2.2													2.3				2					2.3					2.4																2.3
		2.4				2.3													2.3				2					2.4					2.4																2.3
		2.4				2.3													2.3				2					2.4					2.4																2.4
		2.4				2.3													2.4			4	1.9					2.4					2.3																2.5
		2.4				2.3													2.2				2.1					2.4					2.4																2.3
		2.5				2.4													2.3				2					2.4					2.4																2.4
		2.4				2.3													2.3				2					2.5					2.4																2.3
		2.3				2.3													2.3				2					2.4					2.4																2.3
		2.4				2.3													2.4				2.1					2.4					2.5																2.4
		2.4				2.2													2.3				1.9					2.4					2.4																2.4
		2.4				2.2													2.3				2.1					2.4				3	2.4																2.3
		2.4				2.2													2.3				2				3	2.4					2.4																2.2
		2.5				2.2													2.3				2.1					2.5					2.4																2.4
		2.4				2.3													2.3				2.1					2.5					2.5																2.3
		2.4				2.3													2.3				2					2.4					2.5																2.3
		2.5				2.2													2.3				1.9					2.4					2.5															3	2.5
		2.4				2.3													2.3				2					2.4					2.5																2.5
		2.4				2.3													2.2				2.3					2.4					2.4																2.4
		2.5				2.3													2.3				2.2					2.4					2.5																2.4
		2.5				2.2													2.3				2.2					2.4					2.4																2.4
		2.5				2.3													2.3				2.2					2.4					2.4																2.3
		2.4			4	2.3													2.3				2.1					2.4					2.4																2.4
		2.4				2.3													2.3				2.2					2.4					2.4																2.3
		2.4				2.3													2.3				2.2					2.4																					2.4
		2.4				2.3													2.3				2.1					2.5																					2.3
		2.2				2.2													2.3									2.5																					2.5
		2.4				2.3													2.3									2.5																					2.3
		2.4				2.3													2.3									2.5																					2.3
		2.5				2.3													2.3									2.4																					2.4
		2.4				2.3													2.4									2.4																					2.5
		2.4				2.3													2.3									2.5																					2.4
		2.4				2.3													2.4									2.4																					2.5
		2.4				2.2												3	2.4									2.4																					2.4
		2.4				2.2													2.3									2.5																					2.3
		2.3				2.2													2.2																														2.4
		2.4				2.2													2.3																														2.4
		2.4				2.3													2.3																														2.4
		2.4				2.3													2.3																														2.4
		2.4				2.2													2.2																														2.4
		2.4				2.2													2.3																														2.5
		2.3				2.2													2.3																														2.5
						2.2													2.2																														2.4
						2.2													2.3																														2.4
																			2.3																														2.4
																			2.3																														2.6
																			2.3																														2.3
																			2.4																														2.4
																			2.3																														2.3
																			2.4																														2.5
																			2.3																														2.2
																			2.3																														2.5
																			2.3																														2.3
																			2.2																														2.3
																			2.3																														2.3
																			2.3																														2.4
																			2.2																														2.2
																			2.2																														2.5
																			2.4																														2.3
																			2.3																													4	2.5
																			2.4																														2.5
																			2.4																														2.5
																			2.3																														2.4
																			2.3																														2.4
																			2.3																														2.4
																			2.2																														2.6
																		4	2.4																														2.5
																			2.3																														2.3
																			2.2																														2.3
																			2.4																														2.3
																			2.3																														2.3
																			2.5																														2.4
																			2.3																														2.4
																			2.3																														2.4
																			2.4																														2.5
																			2.3																														2.6
																			2.3																														2.5
																			2.3																														2.5
																			2.3																														2.3
																			2.3																														2.6
																			2.2																														2.5
																			2.2																														2.5
																			2.3																														2.5
																			2.2																														2.5
																			2.3																														2.4
																			2.3																														2.6
																			2.4																														2.6
																			2.3																														2.3
																			2.3																														2.3
																			2.4																														2.6
																			2.2																														2.3
																			2.2																														2.4
																			2.3																														2.5
																			2.3																														2.4
																			2.2																														2.3
																			2.2																														2.6
																			2.3																														2.5
																			2.3																														2.4
																																																	2.5
																																																	2.7
																																																	2.5
